# Supplementary material for: 3-[(3,4-Dichloro­phen­yl)amino­carbon­yl]propionic acid monohydrate
Source: Acta Crystallogr Sect E Struct Rep Online. 2009 Jul 1;65(Pt 8):o1722. doi: 10.1107/S1600536809024519 (PMC2977205; doi:10.1107/S1600536809024519)
Supplement: Supplementary file 2 [file e-65-o1722-Isup2.hkl]

# 
# h,k,l, Fc-squared, Fo-squared, sigma(Fo-squared) and status flag 
# 
data_I
_shelx_title ' A19 P21/C' 
_shelx_refln_list_code          4 
_shelx_F_calc_maximum      171.13 
_exptl_crystal_F_000       576.00 
_reflns_d_resolution_high  0.8377 
 
loop_ 
 _symmetry_equiv_pos_as_xyz 
 'x, y, z' 
 '-x, y+1/2, -z+1/2' 
 '-x, -y, -z' 
 'x, -y-1/2, z-1/2' 
 
_cell_length_a     9.5634 
_cell_length_b     7.4527 
_cell_length_c    17.2920 
_cell_angle_alpha  90.000 
_cell_angle_beta  104.350 
_cell_angle_gamma  90.000 
 
_shelx_F_squared_multiplier     1.000 
 
loop_ 
 _refln_index_h 
 _refln_index_k 
 _refln_index_l 
 _refln_F_squared_calc 
 _refln_F_squared_meas 
 _refln_F_squared_sigma 
 _refln_observed_status 
   1   0   0      128.30      176.77      1.55 o 
   2   0   0      660.52      964.19      5.66 o 
   3   0   0     4147.06     5355.00     22.59 o 
   4   0   0    18057.82    22874.75    162.90 o 
   5   0   0      675.23      918.92      8.30 o 
   6   0   0     1881.75     2249.05     15.37 o 
   7   0   0     2449.43     2570.17     17.85 o 
   8   0   0      191.39      216.00      4.78 o 
   9   0   0      251.67      238.78      4.91 o 
  10   0   0      261.74      236.50      4.27 o 
  11   0   0       10.63       10.53      0.52 o 
   1   1   0      140.57      204.07      5.29 o 
   2   1   0     2168.59     2385.66     11.49 o 
   3   1   0        4.05        3.96      0.40 o 
   4   1   0      325.87      407.24      4.78 o 
   5   1   0       94.34      122.48      2.97 o 
   6   1   0       18.80       27.54      1.04 o 
   7   1   0       15.64       17.49      1.04 o 
   8   1   0      726.40      740.69      9.12 o 
   9   1   0       81.02       93.61      2.69 o 
  10   1   0       48.43       39.50      1.20 o 
   0   2   0      866.30     1115.94      6.82 o 
   1   2   0    20662.93    29123.35    984.06 o 
   2   2   0     1277.45     1790.90     10.18 o 
   3   2   0     3307.68     4138.13     19.82 o 
   4   2   0     2056.83     2068.78     13.16 o 
   5   2   0       32.35       42.93      1.28 o 
   6   2   0     1229.44     1343.63     11.61 o 
   7   2   0       39.29       46.26      1.40 o 
   8   2   0       47.56       53.52      1.68 o 
   9   2   0      313.45      286.36      5.20 o 
  10   2   0      133.79      118.67      2.81 o 
   1   3   0     3904.66     5337.68    104.51 o 
   2   3   0     1132.85     1291.42      9.29 o 
   3   3   0      332.19      395.48      5.02 o 
   4   3   0      129.22      143.76      3.37 o 
   5   3   0      549.26      462.93      6.62 o 
   6   3   0       47.44       48.59      1.48 o 
   7   3   0      940.28      989.64     10.44 o 
   8   3   0      142.90      133.18      3.65 o 
   9   3   0      155.55      140.60      3.41 o 
  10   3   0      246.29      218.27      3.43 o 
   0   4   0       81.76       81.24      2.45 o 
   1   4   0      854.77     1293.85     39.54 o 
   2   4   0      535.48      747.01      7.65 o 
   3   4   0        9.34       11.85      0.80 o 
   4   4   0       29.10       30.07      1.08 o 
   5   4   0     1089.89     1058.77     10.53 o 
   6   4   0       30.77       34.15      1.28 o 
   7   4   0      289.86      248.59      5.64 o 
   8   4   0       69.54       67.74      1.96 o 
   9   4   0        3.22        3.68      0.60 o 
   1   5   0      254.08      298.51     12.27 o 
   2   5   0      226.63      265.20      5.03 o 
   3   5   0        7.93        6.44      0.72 o 
   4   5   0       36.65       48.58      1.44 o 
   5   5   0       87.10       90.30      2.81 o 
   6   5   0      283.96      261.93      5.16 o 
   7   5   0       59.38       53.13      1.60 o 
   8   5   0      134.43      100.35      2.73 o 
   9   5   0       10.94       13.05      0.72 o 
   0   6   0       23.24       22.50      1.08 o 
   1   6   0      143.84      194.87      3.22 o 
   2   6   0      266.62      326.61      5.96 o 
   3   6   0      533.72      587.19      8.15 o 
   4   6   0       89.46      102.41      2.97 o 
   5   6   0       32.30       30.63      1.20 o 
   6   6   0       27.40       27.35      1.04 o 
   7   6   0       12.49       12.33      0.72 o 
   8   6   0       64.57       43.10      1.28 o 
   1   7   0        6.58        6.33      0.55 o 
   2   7   0       14.03       12.49      0.92 o 
   3   7   0        0.17        0.72      0.96 o 
   4   7   0       64.69       66.13      1.92 o 
   5   7   0       46.42       44.71      1.36 o 
   6   7   0       34.29       31.36      0.96 o 
   0   8   0        0.14        0.68      1.00 o 
   1   8   0        9.68       10.48      0.74 o 
   2   8   0        0.11        0.56      0.88 o 
   3   8   0       39.32       38.69      1.20 o 
   4   8   0       19.91       24.58      0.84 o 
 -11   1   1        0.83        0.12      0.72 o 
 -10   1   1        8.39       12.17      0.76 o 
  -9   1   1       71.54       75.79      2.24 o 
  -8   1   1      656.35      695.15      8.74 o 
  -7   1   1      133.83      153.37      3.81 o 
  -6   1   1     1718.35     1995.20     14.13 o 
  -5   1   1     1023.16     1333.82     10.21 o 
  -4   1   1      840.00     1350.34      9.41 o 
  -3   1   1       28.49       42.39      1.20 o 
  -2   1   1     2745.45     2090.26     10.92 o 
  -1   1   1      229.57      310.59     44.62 o 
   0   1   1      828.47     1200.22     67.91 o 
   1   1   1        8.99       12.59      0.80 o 
   2   1   1     1214.70      869.99      6.13 o 
   3   1   1     7567.25     7477.89     31.13 o 
   4   1   1     2221.40     2602.83     14.80 o 
   5   1   1      263.21      302.65      4.68 o 
   6   1   1      715.25      787.79      8.44 o 
   7   1   1      989.01     1031.56     10.54 o 
   8   1   1       16.30       11.57      1.00 o 
   9   1   1      899.36      771.36      8.71 o 
  10   1   1      155.73      136.58      3.13 o 
 -10   2   1       17.14       16.17      0.80 o 
  -9   2   1       55.52       53.49      1.64 o 
  -8   2   1      234.20      239.68      5.03 o 
  -7   2   1      377.40      401.33      6.34 o 
  -6   2   1     1595.95     1953.08     14.48 o 
  -5   2   1      598.64      766.11      7.94 o 
  -4   2   1      367.73      381.04      5.27 o 
  -3   2   1      345.88      368.69      4.46 o 
  -2   2   1      256.32      318.31      3.65 o 
  -1   2   1     9536.09    14060.35    629.05 o 
   0   2   1     4830.78     7025.71    211.98 o 
   1   2   1    29284.44    41034.63    159.54 o 
   2   2   1      401.00      478.70      4.81 o 
   3   2   1      689.48      651.20      6.49 o 
   4   2   1     1388.01     1036.42      8.95 o 
   5   2   1     3661.23     3634.39     21.05 o 
   6   2   1     2593.64     2577.89     17.51 o 
   7   2   1      373.16      361.17      6.14 o 
   8   2   1      867.73      781.54      9.11 o 
   9   2   1       16.53       17.41      0.88 o 
  10   2   1       24.41       19.54      0.84 o 
 -10   3   1       32.48       28.19      0.80 o 
  -9   3   1       12.73       12.81      0.68 o 
  -8   3   1      172.98      170.81      4.14 o 
  -7   3   1      685.83      769.60      9.24 o 
  -6   3   1      367.86      385.64      6.58 o 
  -5   3   1      209.58      175.43      3.98 o 
  -4   3   1     1314.80     1441.81     11.23 o 
  -3   3   1      504.03      557.14      6.02 o 
  -2   3   1     2054.30     2617.36     14.53 o 
  -1   3   1       54.97       95.56      3.17 o 
   0   3   1       63.15       67.87      2.11 o 
   1   3   1     1194.82     1769.43     56.41 o 
   2   3   1      593.94      759.43      6.95 o 
   3   3   1      795.67      919.16      8.21 o 
   4   3   1      479.88      464.67      6.33 o 
   5   3   1      105.97       82.62      2.53 o 
   6   3   1       68.33       59.96      1.80 o 
   7   3   1        2.36        6.48      0.84 o 
   8   3   1        3.41        3.16      0.64 o 
   9   3   1      102.75       86.70      2.29 o 
  10   3   1       23.77       18.02      0.72 o 
  -9   4   1       13.51       10.77      0.72 o 
  -8   4   1      160.97      152.74      3.86 o 
  -7   4   1        5.90       12.12      0.88 o 
  -6   4   1      294.74      276.90      5.40 o 
  -5   4   1      498.40      503.08      7.05 o 
  -4   4   1      908.06     1230.62     10.87 o 
  -3   4   1        7.21        9.84      0.72 o 
  -2   4   1     1738.97     2329.92     14.95 o 
  -1   4   1      396.14      581.13      4.60 o 
   0   4   1        1.66        2.50      0.40 o 
   1   4   1       16.31       24.38      0.65 o 
   2   4   1     7182.04     9143.99     40.00 o 
   3   4   1       24.92       32.51      1.08 o 
   4   4   1      433.94      417.15      6.36 o 
   5   4   1     1501.41     1341.21     12.54 o 
   6   4   1       25.44       23.38      1.08 o 
   7   4   1       85.97       82.07      2.49 o 
   8   4   1      115.30      112.08      3.29 o 
   9   4   1      300.91      296.64      4.48 o 
  -9   5   1       25.70       35.00      1.00 o 
  -8   5   1      177.82      154.69      3.34 o 
  -7   5   1      110.01       97.94      2.65 o 
  -6   5   1      259.99      253.56      5.15 o 
  -5   5   1      280.43      266.88      5.36 o 
  -4   5   1      374.74      395.68      6.42 o 
  -3   5   1        6.43        8.16      0.92 o 
  -2   5   1       11.64        8.68      0.76 o 
  -1   5   1      124.54      134.23     11.90 o 
   0   5   1      834.27     1017.17     13.88 o 
   1   5   1      118.70      155.24      2.74 o 
   2   5   1       51.77       58.06      1.68 o 
   3   5   1       25.21       24.78      1.12 o 
   4   5   1       10.18       11.25      0.88 o 
   5   5   1       81.24       71.00      2.20 o 
   6   5   1       90.58       77.19      2.21 o 
   7   5   1       29.88       23.38      0.96 o 
   8   5   1        0.08        0.40      0.68 o 
  -8   6   1       14.35       13.81      0.64 o 
  -7   6   1      285.96      246.29      4.19 o 
  -6   6   1      129.12      122.83      3.29 o 
  -5   6   1       45.63       42.86      1.40 o 
  -4   6   1      429.88      456.46      7.04 o 
  -3   6   1      349.01      408.16      6.74 o 
  -2   6   1      263.29      331.01      5.96 o 
  -1   6   1      152.92      204.21      5.04 o 
   0   6   1       67.50      111.30      2.38 o 
   1   6   1       35.19       53.39      3.06 o 
   2   6   1       26.86       30.19      1.20 o 
   3   6   1      777.06      848.01      9.91 o 
   4   6   1       65.55       57.51      1.68 o 
   5   6   1       58.53       50.53      1.44 o 
   6   6   1       35.38       31.40      1.08 o 
   7   6   1        8.29        8.48      0.60 o 
  -6   7   1        4.41        3.60      0.52 o 
  -5   7   1      109.86      114.68      2.97 o 
  -4   7   1       15.88       12.93      0.88 o 
  -3   7   1       24.33       33.79      1.24 o 
  -2   7   1        3.58        7.24      0.76 o 
  -1   7   1       37.84       40.71      0.93 o 
   0   7   1       54.95       76.32      7.33 o 
   1   7   1       57.79       74.20      2.16 o 
   2   7   1       15.88       18.21      0.96 o 
   3   7   1        1.99        1.88      0.64 o 
   4   7   1       31.62       34.92      1.12 o 
   5   7   1        0.85        2.28      0.52 o 
   6   7   1        0.13        0.44      0.68 o 
  -4   8   1        0.77        2.20      0.52 o 
  -3   8   1      340.71      383.75      5.33 o 
  -2   8   1       30.76       33.48      1.12 o 
  -1   8   1       60.23       71.32      1.57 o 
   0   8   1       50.76       61.92      2.44 o 
   1   8   1        0.99        1.28      0.45 o 
   2   8   1        0.03       -0.20      0.84 o 
   3   8   1        0.98        0.56      0.84 o 
   4   8   1      232.70      211.90      3.43 o 
 -11   0   2       25.21       21.94      0.76 o 
 -10   0   2        4.87        8.12      0.60 o 
  -9   0   2       96.96      111.42      3.01 o 
  -8   0   2      146.09      149.82      3.98 o 
  -7   0   2      638.83      728.00      8.46 o 
  -6   0   2      416.65      510.59      6.44 o 
  -5   0   2     1912.32     2532.22     15.13 o 
  -4   0   2     2056.02     2576.27     14.13 o 
  -3   0   2     1760.94     2138.06     11.41 o 
  -2   0   2     6690.13     7491.47     28.87 o 
  -1   0   2      848.30      833.85      4.73 o 
   0   0   2     9099.15     4700.44    125.99 o 
   1   0   2     5851.48     4926.52     19.73 o 
   2   0   2        1.25        1.48      0.36 o 
   3   0   2     2539.06     3022.94     15.26 o 
   4   0   2      140.02      138.61      2.90 o 
   5   0   2        4.88       19.53      0.80 o 
   6   0   2     2263.43     2417.75     16.42 o 
   7   0   2     6725.38     6755.39     34.83 o 
   8   0   2      598.74      591.24      8.16 o 
   9   0   2       17.90       19.45      0.96 o 
  10   0   2      336.68      295.60      4.44 o 
 -11   1   2       18.20       18.18      0.64 o 
 -10   1   2      101.67       93.27      2.81 o 
  -9   1   2       28.62       23.30      1.04 o 
  -8   1   2      362.41      381.79      6.34 o 
  -7   1   2      339.89      385.53      6.10 o 
  -6   1   2        1.42        5.12      0.64 o 
  -5   1   2      842.91     1126.37      9.37 o 
  -4   1   2      503.51      603.13      6.12 o 
  -3   1   2      926.26      971.48      7.27 o 
  -2   1   2      137.48       93.75      1.82 o 
  -1   1   2      617.07      783.11    167.40 o 
   0   1   2     1986.44     2354.73    189.83 o 
   1   1   2      441.99      516.65     34.38 o 
   2   1   2      482.97      309.23      3.57 o 
   3   1   2      924.23      864.80      7.11 o 
   4   1   2        1.31        1.56      0.48 o 
   5   1   2      429.45      471.62      6.08 o 
   6   1   2        0.40       10.40      0.76 o 
   7   1   2       31.38       28.59      1.12 o 
   8   1   2      654.65      635.49      8.29 o 
   9   1   2        0.60        1.48      0.60 o 
  10   1   2        3.30        3.52      0.52 o 
 -10   2   2      125.06      116.54      2.89 o 
  -9   2   2       39.67       33.40      1.16 o 
  -8   2   2       23.96       19.62      1.00 o 
  -7   2   2        6.80        6.44      0.76 o 
  -6   2   2       22.42       40.72      1.24 o 
  -5   2   2     1817.08     2012.55     14.34 o 
  -4   2   2       10.15        5.56      0.52 o 
  -3   2   2     2624.95     2273.78     13.27 o 
  -2   2   2     1764.65     2008.22     11.29 o 
  -1   2   2      908.14     1278.52     98.43 o 
   0   2   2     7220.21     9823.95    334.20 o 
   1   2   2    14018.84    19555.35    645.16 o 
   2   2   2       37.84       45.45      1.44 o 
   3   2   2      119.36       83.83      2.33 o 
   4   2   2      136.40      112.80      2.89 o 
   5   2   2       86.71       68.91      2.17 o 
   6   2   2      358.31      374.84      6.22 o 
   7   2   2      211.37      191.25      4.71 o 
   8   2   2      863.66      796.07      9.36 o 
   9   2   2      278.83      260.77      4.76 o 
  10   2   2       48.73       44.28      1.28 o 
 -10   3   2       13.24       11.57      0.64 o 
  -9   3   2       51.53       50.20      1.60 o 
  -8   3   2       55.79       53.17      1.56 o 
  -7   3   2      265.55      274.36      5.64 o 
  -6   3   2      674.28      562.13      7.90 o 
  -5   3   2      147.37      115.11      3.17 o 
  -4   3   2      184.10      190.80      3.82 o 
  -3   3   2      340.65      375.83      4.94 o 
  -2   3   2      308.10      391.82      4.73 o 
  -1   3   2      449.68      693.97     13.36 o 
   0   3   2      493.40      640.23      4.20 o 
   1   3   2       88.47      110.21      2.21 o 
   2   3   2        9.52       12.49      0.72 o 
   3   3   2        0.30       -0.12      0.76 o 
   4   3   2      611.54      537.86      7.00 o 
   5   3   2      281.65      177.99      4.23 o 
   6   3   2      561.10      543.56      7.67 o 
   7   3   2      239.46      223.85      4.95 o 
   8   3   2      278.79      261.11      5.16 o 
   9   3   2      144.15      139.41      3.29 o 
  10   3   2        0.14        1.36      0.40 o 
 -10   4   2       48.16       41.28      1.24 o 
  -9   4   2       22.56       22.90      0.88 o 
  -8   4   2      361.51      341.59      5.98 o 
  -7   4   2      381.76      341.79      6.66 o 
  -6   4   2        5.00        5.08      0.80 o 
  -5   4   2     1174.45     1154.75     11.13 o 
  -4   4   2      997.68     1095.88     10.28 o 
  -3   4   2      414.73      515.98      6.52 o 
  -2   4   2     1034.85     1408.81     10.94 o 
  -1   4   2     2106.33     2876.14     35.57 o 
   0   4   2      655.29      762.25     23.14 o 
   1   4   2     1080.63     1474.59     79.39 o 
   2   4   2     6534.58     7829.47     36.04 o 
   3   4   2       96.74      129.99      3.53 o 
   4   4   2        3.42        4.32      0.64 o 
   5   4   2      470.71      359.75      6.32 o 
   6   4   2     1023.06      650.09      8.74 o 
   7   4   2       37.11       42.17      1.40 o 
   8   4   2       40.25       45.74      1.44 o 
   9   4   2      219.29      240.57      3.83 o 
  -9   5   2      114.25      132.34      2.73 o 
  -8   5   2        1.70        2.32      0.56 o 
  -7   5   2       38.29       33.00      1.12 o 
  -6   5   2      549.08      552.62      7.62 o 
  -5   5   2        0.19        2.12      0.68 o 
  -4   5   2      148.41      153.98      4.06 o 
  -3   5   2      643.64      739.14      8.62 o 
  -2   5   2       11.27       23.09      0.96 o 
  -1   5   2      167.73      197.45      3.62 o 
   0   5   2       71.28       80.84      1.74 o 
   1   5   2      772.81      999.83     56.90 o 
   2   5   2       51.86       58.74      1.88 o 
   3   5   2       91.59       97.25      2.73 o 
   4   5   2        1.75        3.04      0.72 o 
   5   5   2      329.59      257.42      5.32 o 
   6   5   2       53.08       38.98      1.28 o 
   7   5   2       10.04        9.20      0.76 o 
   8   5   2       15.94       15.05      0.80 o 
  -8   6   2      121.31      115.67      2.45 o 
  -7   6   2       11.12       10.89      0.76 o 
  -6   6   2        7.99        5.96      0.64 o 
  -5   6   2       18.71       17.73      1.00 o 
  -4   6   2      594.66      683.86      8.61 o 
  -3   6   2        2.03        3.72      0.80 o 
  -2   6   2      346.64      436.70      6.90 o 
  -1   6   2       79.40      102.56      2.08 o 
   0   6   2       16.96       24.46      4.22 o 
   1   6   2      110.83      153.19      3.25 o 
   2   6   2       27.73       33.11      1.24 o 
   3   6   2      620.81      608.79      8.37 o 
   4   6   2      200.56      169.72      4.34 o 
   5   6   2      317.56      283.63      5.24 o 
   6   6   2        6.52        6.16      0.60 o 
   7   6   2        0.51        0.44      0.44 o 
  -7   7   2       65.65       66.41      1.76 o 
  -6   7   2       58.28       63.40      1.80 o 
  -5   7   2      303.10      326.01      5.08 o 
  -4   7   2      157.45      174.46      4.06 o 
  -3   7   2      102.77      128.56      3.65 o 
  -2   7   2       99.03      127.83      3.85 o 
  -1   7   2        9.75        8.84      0.90 o 
   0   7   2      550.55      642.96     17.42 o 
   1   7   2       74.94       91.12      3.09 o 
   2   7   2        1.50        2.68      0.68 o 
   3   7   2       66.26       72.02      2.12 o 
   4   7   2        5.76        7.32      0.76 o 
   5   7   2        1.02        0.32      0.52 o 
   6   7   2       58.84       50.43      1.44 o 
  -4   8   2      131.30      130.27      2.81 o 
  -3   8   2       22.03       25.70      0.96 o 
  -2   8   2       65.33       74.87      2.16 o 
  -1   8   2       33.14       40.99      0.90 o 
   0   8   2       10.03       10.71      0.54 o 
   1   8   2        3.86        4.21      0.60 o 
   2   8   2       22.13       22.58      0.88 o 
   3   8   2      176.73      165.49      3.22 o 
   4   8   2       30.15       21.39      0.76 o 
 -11   1   3        8.51        7.88      0.52 o 
 -10   1   3      296.19      268.89      4.68 o 
  -9   1   3      452.65      445.60      6.84 o 
  -8   1   3      286.25      315.80      5.88 o 
  -7   1   3      188.10      197.10      4.50 o 
  -6   1   3     1643.29     1843.29     13.86 o 
  -5   1   3      427.32      542.18      6.37 o 
  -4   1   3     1168.46     1427.62     10.27 o 
  -3   1   3      100.83      100.86      2.21 o 
  -2   1   3     2120.73     1415.98      8.59 o 
  -1   1   3      542.18      515.69    115.62 o 
   0   1   3     4524.51     4509.43    456.14 o 
   1   1   3     6626.46     5172.12    101.56 o 
   2   1   3       70.96       76.32      1.89 o 
   3   1   3      415.96      367.86      4.60 o 
   4   1   3      174.98      175.62      3.42 o 
   5   1   3      664.19      642.61      7.50 o 
   6   1   3      104.86      110.21      2.85 o 
   7   1   3      473.23      461.56      7.13 o 
   8   1   3       38.40       33.40      1.28 o 
   9   1   3      125.40      114.92      3.17 o 
  10   1   3      164.72      143.21      2.85 o 
 -11   2   3      124.60      111.37      2.29 o 
 -10   2   3      265.26      226.74      4.15 o 
  -9   2   3       20.04       18.53      0.92 o 
  -8   2   3      163.60      188.17      4.58 o 
  -7   2   3       62.38       63.04      1.92 o 
  -6   2   3     1295.94     1404.32     12.30 o 
  -5   2   3      284.18      236.77      4.44 o 
  -4   2   3     1372.90      941.44      8.50 o 
  -3   2   3        6.16        8.16      0.56 o 
  -2   2   3      374.35      423.47      4.48 o 
  -1   2   3        4.41        7.75      0.70 o 
   0   2   3      136.18      136.67      1.71 o 
   1   2   3     1346.17     1430.48     27.31 o 
   2   2   3     2495.34     2395.69     13.83 o 
   3   2   3      347.62      225.84      3.85 o 
   4   2   3       27.18       40.64      1.16 o 
   5   2   3        3.41        2.80      0.52 o 
   6   2   3       74.79       85.71      2.73 o 
   7   2   3     1492.48     1386.44     12.94 o 
   8   2   3      160.48      160.16      4.14 o 
   9   2   3       59.47       53.22      1.60 o 
  10   2   3        0.35        1.56      0.44 o 
 -10   3   3       52.94       49.05      1.44 o 
  -9   3   3        8.57        7.08      0.68 o 
  -8   3   3        4.74        6.12      0.60 o 
  -7   3   3      485.64      469.30      7.37 o 
  -6   3   3      375.73      325.98      5.98 o 
  -5   3   3      174.43      119.33      3.34 o 
  -4   3   3     1323.92     1150.72     10.03 o 
  -3   3   3        0.99        5.88      0.56 o 
  -2   3   3        7.97       18.97      0.72 o 
  -1   3   3      134.30      139.40      6.50 o 
   0   3   3      308.49      447.04      5.00 o 
   1   3   3      469.37      570.34      4.20 o 
   2   3   3     1525.38     1729.07     12.07 o 
   3   3   3       79.50       54.43      1.60 o 
   4   3   3      204.33      147.97      3.70 o 
   5   3   3      622.64      493.58      7.20 o 
   6   3   3      110.51      113.58      3.21 o 
   7   3   3        9.63       13.65      0.92 o 
   8   3   3       39.77       39.13      1.20 o 
   9   3   3      318.81      296.71      4.52 o 
 -10   4   3       20.77       20.58      0.68 o 
  -9   4   3        1.29        1.76      0.52 o 
  -8   4   3       11.52       13.53      1.00 o 
  -7   4   3      288.54      260.06      5.96 o 
  -6   4   3      596.21      496.18      7.43 o 
  -5   4   3       22.03       19.38      0.96 o 
  -4   4   3       13.26       14.89      0.88 o 
  -3   4   3      502.64      517.92      6.66 o 
  -2   4   3      553.87      677.23      7.32 o 
  -1   4   3       21.79       18.30      1.72 o 
   0   4   3      603.51      787.38      6.62 o 
   1   4   3     1060.48     1378.25     80.36 o 
   2   4   3      245.07      255.85      4.76 o 
   3   4   3        8.08       11.73      0.88 o 
   4   4   3      106.99       84.30      2.33 o 
   5   4   3      238.92      177.55      4.59 o 
   6   4   3      146.19      108.62      3.17 o 
   7   4   3       56.80       56.05      1.72 o 
   8   4   3       94.50      121.05      3.33 o 
   9   4   3      104.87      115.60      2.57 o 
  -9   5   3       30.61       36.64      1.12 o 
  -8   5   3       30.86       31.39      1.08 o 
  -7   5   3      151.96      136.19      3.57 o 
  -6   5   3      118.88      122.87      3.25 o 
  -5   5   3      690.99      758.96      9.24 o 
  -4   5   3      161.45      189.59      4.42 o 
  -3   5   3      244.88      317.10      5.64 o 
  -2   5   3        4.27        4.84      0.80 o 
  -1   5   3      823.58     1113.07     30.10 o 
   0   5   3       97.04      141.38      9.71 o 
   1   5   3      172.94      208.62     12.54 o 
   2   5   3       44.81       41.90      1.32 o 
   3   5   3      146.96      151.61      4.22 o 
   4   5   3      119.71      104.06      3.01 o 
   5   5   3       80.23       64.90      1.96 o 
   6   5   3       21.46       15.73      0.88 o 
   7   5   3       23.80       17.05      0.88 o 
   8   5   3      247.85      259.83      4.03 o 
  -8   6   3       12.03       15.85      0.68 o 
  -7   6   3      215.00      216.54      3.98 o 
  -6   6   3      152.38      172.71      3.98 o 
  -5   6   3      395.30      438.60      6.75 o 
  -4   6   3      148.63      177.29      4.46 o 
  -3   6   3      788.12      932.02     10.40 o 
  -2   6   3       35.28       47.93      1.52 o 
  -1   6   3        6.40        9.08      0.84 o 
   0   6   3     1022.76     1246.55     78.24 o 
   1   6   3      571.93      667.93     70.55 o 
   2   6   3       12.02       17.81      1.12 o 
   3   6   3     1042.62      931.63     10.38 o 
   4   6   3      445.07      384.47      6.31 o 
   5   6   3      121.64       83.88      2.53 o 
   6   6   3      153.43      112.12      3.05 o 
   7   6   3       76.72       60.27      1.68 o 
  -7   7   3        0.11        0.12      0.60 o 
  -6   7   3        5.56        5.68      0.56 o 
  -5   7   3       52.26       64.03      2.04 o 
  -4   7   3       28.99       32.71      1.08 o 
  -3   7   3        9.25       11.33      0.84 o 
  -2   7   3       23.27       26.86      1.16 o 
  -1   7   3       40.56       49.35      2.96 o 
   0   7   3       17.60       20.40      1.16 o 
   1   7   3        0.34        2.66      1.56 o 
   2   7   3       53.54       54.69      1.64 o 
   3   7   3        8.58        7.84      0.76 o 
   4   7   3        2.69        2.84      0.60 o 
   5   7   3       31.23       26.43      0.92 o 
   6   7   3       10.60        9.41      0.56 o 
  -4   8   3        0.47       -0.88      0.88 o 
  -3   8   3      197.68      231.23      3.94 o 
  -2   8   3       94.05      117.29      3.01 o 
  -1   8   3       56.11       59.58      3.07 o 
   0   8   3      104.51      127.77      9.47 o 
   1   8   3       75.19       84.24      7.14 o 
   2   8   3        2.60        3.36      0.56 o 
   3   8   3      120.23      123.72      2.69 o 
   4   8   3      332.14      286.29      3.80 o 
 -11   0   4       44.72       39.22      1.12 o 
 -10   0   4      161.12      141.78      3.46 o 
  -9   0   4     1454.05     1254.62     12.10 o 
  -8   0   4      247.81      229.75      5.07 o 
  -7   0   4      574.72      612.12      7.88 o 
  -6   0   4     1169.71     1159.50     10.50 o 
  -5   0   4     3551.66     4110.31     21.61 o 
  -4   0   4     4517.34     4843.19     23.07 o 
  -3   0   4     7142.53     7094.38     30.11 o 
  -2   0   4     4105.03     3767.19     17.15 o 
  -1   0   4      519.81      381.29      3.65 o 
   0   0   4     2281.15     1658.71    171.18 o 
   1   0   4     7635.64     6620.68     64.03 o 
   2   0   4      713.89      584.92      5.41 o 
   3   0   4     6771.51     6744.98     29.72 o 
   4   0   4       24.15       28.11      0.92 o 
   5   0   4      213.65      245.03      4.59 o 
   6   0   4       18.46       18.41      0.92 o 
   7   0   4     1345.62     1190.21     11.66 o 
   8   0   4      501.68      446.00      6.80 o 
   9   0   4      186.30      155.31      3.58 o 
  10   0   4       28.70       28.03      0.88 o 
 -11   1   4      142.24      121.76      2.57 o 
 -10   1   4        0.99        1.80      0.52 o 
  -9   1   4       40.44       32.48      1.24 o 
  -8   1   4      338.56      356.75      6.25 o 
  -7   1   4      386.12      375.29      6.22 o 
  -6   1   4        7.28       10.04      0.76 o 
  -5   1   4      250.78      282.12      4.64 o 
  -4   1   4     4797.99     4323.78     21.88 o 
  -3   1   4      473.84      391.88      4.62 o 
  -2   1   4      118.37       89.10      1.97 o 
  -1   1   4        3.08        6.17      1.14 o 
   0   1   4     2349.90     1964.66    173.06 o 
   1   1   4      548.22      389.56      4.20 o 
   2   1   4      579.84      671.35      6.11 o 
   3   1   4      909.82      886.23      7.77 o 
   4   1   4       21.87       37.64      1.24 o 
   5   1   4        1.19        0.72      0.88 o 
   6   1   4        4.58        7.80      0.76 o 
   7   1   4      145.87      120.47      3.17 o 
   8   1   4      266.39      220.50      4.75 o 
   9   1   4      130.03      102.46      2.97 o 
  10   1   4       36.49       36.33      1.12 o 
 -11   2   4        6.61        5.04      0.48 o 
 -10   2   4       13.48       12.77      0.76 o 
  -9   2   4      259.94      236.42      4.91 o 
  -8   2   4      132.55      118.54      3.21 o 
  -7   2   4      579.68      530.60      7.67 o 
  -6   2   4      359.77      360.73      6.02 o 
  -5   2   4      279.80      269.04      4.84 o 
  -4   2   4       62.91       69.65      1.92 o 
  -3   2   4     8495.40     6201.95     28.37 o 
  -2   2   4       28.23       23.71      0.76 o 
  -1   2   4     2562.93     2882.58    316.29 o 
   0   2   4      821.77      935.58     40.97 o 
   1   2   4     1597.07     1506.17     57.26 o 
   2   2   4     1006.69      869.97      7.76 o 
   3   2   4      905.16      676.20      7.09 o 
   4   2   4        0.49        0.96      0.56 o 
   5   2   4       37.50       47.18      1.44 o 
   6   2   4     1338.17     1304.87     12.24 o 
   7   2   4      239.77      232.47      5.11 o 
   8   2   4      223.01      214.08      4.59 o 
   9   2   4       34.90       30.80      1.04 o 
  10   2   4       70.48       71.11      1.80 o 
 -10   3   4      310.70      293.68      4.44 o 
  -9   3   4       26.62       25.82      1.04 o 
  -8   3   4      405.13      373.54      6.51 o 
  -7   3   4      430.15      428.30      7.20 o 
  -6   3   4      367.74      294.07      5.61 o 
  -5   3   4     1019.85      654.26      7.94 o 
  -4   3   4      945.21      757.63      8.15 o 
  -3   3   4     2142.58     2118.22     13.72 o 
  -2   3   4      115.09      117.14      2.73 o 
  -1   3   4     1304.04     1592.03     76.99 o 
   0   3   4      538.24      598.08      4.36 o 
   1   3   4     2048.70     2382.12     80.78 o 
   2   3   4       50.20       55.87      1.76 o 
   3   3   4       21.32       24.26      0.96 o 
   4   3   4        1.59        0.36      0.92 o 
   5   3   4       15.94       16.69      1.00 o 
   6   3   4      116.85      125.96      3.45 o 
   7   3   4        3.37        3.72      0.80 o 
   8   3   4      117.96      115.54      3.33 o 
   9   3   4        7.02       11.21      0.80 o 
 -10   4   4       24.94       29.15      0.92 o 
  -9   4   4       56.77       53.09      1.56 o 
  -8   4   4       25.52       19.62      1.04 o 
  -7   4   4       51.02       45.71      1.48 o 
  -6   4   4      143.10      112.27      3.17 o 
  -5   4   4      544.21      436.30      6.65 o 
  -4   4   4      583.22      549.27      7.23 o 
  -3   4   4       16.69       19.45      0.88 o 
  -2   4   4      600.06      673.86      7.57 o 
  -1   4   4     1674.25     2008.40     16.22 o 
   0   4   4      283.24      353.51      7.89 o 
   1   4   4      143.11      150.06     11.89 o 
   2   4   4     1765.97     1669.37     13.14 o 
   3   4   4      145.31      110.50      2.89 o 
   4   4   4      161.13      112.74      3.05 o 
   5   4   4      907.15      543.63      8.06 o 
   6   4   4      267.97      217.68      5.07 o 
   7   4   4        2.17        5.04      0.72 o 
   8   4   4      343.24      469.08      6.18 o 
   9   4   4      297.42      376.89      4.40 o 
  -9   5   4        0.47        0.68      0.68 o 
  -8   5   4       84.56       92.03      2.41 o 
  -7   5   4      180.64      166.23      4.02 o 
  -6   5   4      204.53      191.37      4.54 o 
  -5   5   4       19.07       22.42      1.00 o 
  -4   5   4      184.25      188.20      4.50 o 
  -3   5   4      126.58      142.75      3.89 o 
  -2   5   4       86.84      105.27      2.85 o 
  -1   5   4      130.28      173.16     12.57 o 
   0   5   4      142.81      168.73     20.34 o 
   1   5   4      640.89      751.74     85.99 o 
   2   5   4       12.10       14.93      0.88 o 
   3   5   4      277.52      241.91      5.20 o 
   4   5   4      230.41      181.12      4.55 o 
   5   5   4        0.62        0.64      1.04 o 
   6   5   4        0.41        1.48      0.56 o 
   7   5   4      250.47      205.94      4.15 o 
   8   5   4      305.16      365.04      4.60 o 
  -8   6   4       22.38       22.70      0.76 o 
  -7   6   4        0.08        0.96      0.60 o 
  -6   6   4       26.04       27.91      1.04 o 
  -5   6   4       13.94       14.37      0.92 o 
  -4   6   4      226.29      238.02      5.23 o 
  -3   6   4        5.27       22.93      1.12 o 
  -2   6   4      249.46      285.76      5.72 o 
  -1   6   4      131.92      152.71      5.24 o 
   0   6   4        1.93        4.92      1.18 o 
   1   6   4        3.29        4.97      2.64 o 
   2   6   4       50.74       50.16      1.60 o 
   3   6   4      414.54      356.29      6.18 o 
   4   6   4      510.10      375.99      6.28 o 
   5   6   4       14.40       13.85      0.84 o 
   6   6   4        5.32        3.12      0.52 o 
   7   6   4        2.93        1.68      0.44 o 
  -7   7   4       13.10       12.53      0.60 o 
  -6   7   4        0.49        1.48      0.44 o 
  -5   7   4      143.40      150.17      3.49 o 
  -4   7   4       45.88       54.88      1.60 o 
  -3   7   4       93.29      114.54      3.41 o 
  -2   7   4      304.00      364.31      6.09 o 
  -1   7   4        0.96        1.55      0.42 o 
   0   7   4      199.94      234.96     23.26 o 
   1   7   4       49.00       53.51      2.46 o 
   2   7   4       51.51       48.80      1.44 o 
   3   7   4      153.31      128.74      3.41 o 
   4   7   4      208.06      165.84      3.58 o 
   5   7   4       36.54       30.44      0.96 o 
  -4   8   4      106.31      120.83      2.65 o 
  -3   8   4       98.07      102.72      2.69 o 
  -2   8   4       12.72       14.77      0.80 o 
  -1   8   4        0.60        0.59      0.50 o 
   0   8   4        0.89        1.77      0.39 o 
   1   8   4       15.68       17.04      1.48 o 
   2   8   4        5.25        4.72      0.52 o 
   3   8   4       85.38       67.19      2.01 o 
 -11   1   5      218.30      189.43      3.22 o 
 -10   1   5        5.84        4.20      0.52 o 
  -9   1   5      729.05      701.41      8.72 o 
  -8   1   5      411.37      388.91      6.59 o 
  -7   1   5        3.96       10.44      0.80 o 
  -6   1   5      757.63      729.61      8.42 o 
  -5   1   5     4549.95     3935.84     21.97 o 
  -4   1   5        9.19        9.37      0.68 o 
  -3   1   5     4031.04     2805.92     15.59 o 
  -2   1   5     1575.83     1243.12      8.50 o 
  -1   1   5     1028.54      845.32    115.69 o 
   0   1   5     4554.97     3043.62    702.29 o 
   1   1   5     6006.86     3743.19    748.02 o 
   2   1   5      401.27      458.49      5.28 o 
   3   1   5       49.78       64.45      1.92 o 
   4   1   5     1160.56     1117.73      9.98 o 
   5   1   5       43.32       38.38      1.20 o 
   6   1   5      340.70      308.66      5.73 o 
   7   1   5       18.71       24.02      1.12 o 
   8   1   5       90.01       84.49      2.65 o 
   9   1   5       56.41       50.01      1.64 o 
 -11   2   5      215.18      205.97      3.14 o 
 -10   2   5      227.30      198.89      3.94 o 
  -9   2   5       11.48       11.17      0.84 o 
  -8   2   5      694.88      602.48      8.38 o 
  -7   2   5      602.20      552.80      7.84 o 
  -6   2   5       61.73       56.55      1.80 o 
  -5   2   5     1160.25      937.71      9.43 o 
  -4   2   5     3392.34     2797.09     16.96 o 
  -3   2   5       78.57       77.40      2.25 o 
  -2   2   5      645.80      591.87      5.91 o 
  -1   2   5     6940.13     7286.74    760.40 o 
   0   2   5     1429.69     1402.18     63.63 o 
   1   2   5       13.29       16.47      3.44 o 
   2   2   5     4521.26     3385.89     19.03 o 
   3   2   5     1882.64     1712.99     12.66 o 
   4   2   5        0.14        5.92      0.76 o 
   5   2   5       33.51       34.20      1.28 o 
   6   2   5      940.73     1010.79     10.81 o 
   7   2   5       21.98       23.46      1.08 o 
   8   2   5      224.68      217.61      4.55 o 
   9   2   5      171.68      162.50      3.30 o 
 -10   3   5        3.32        3.20      0.52 o 
  -9   3   5       41.17       35.97      1.20 o 
  -8   3   5       36.40       44.29      1.40 o 
  -7   3   5      130.67      120.98      3.29 o 
  -6   3   5       72.74       57.80      1.68 o 
  -5   3   5      130.41       90.87      2.65 o 
  -4   3   5       71.66       67.44      2.13 o 
  -3   3   5       39.86       52.76      1.60 o 
  -2   3   5        6.48        5.40      0.56 o 
  -1   3   5       12.43       12.42      1.76 o 
   0   3   5      277.57      297.88      7.94 o 
   1   3   5      199.07      203.76      2.67 o 
   2   3   5     1709.93     1526.37     12.00 o 
   3   3   5      145.00       93.82      2.61 o 
   4   3   5      198.69      137.97      3.74 o 
   5   3   5        1.66        1.76      0.84 o 
   6   3   5      467.81      589.32      8.42 o 
   7   3   5      101.57      134.73      3.93 o 
   8   3   5      371.98      440.47      6.18 o 
   9   3   5      548.10      629.40      6.14 o 
 -10   4   5      150.43      156.92      2.81 o 
  -9   4   5        4.29        3.16      0.56 o 
  -8   4   5      193.61      163.63      4.18 o 
  -7   4   5      318.77      261.79      5.44 o 
  -6   4   5       13.38        8.40      0.84 o 
  -5   4   5      145.40      123.33      3.65 o 
  -4   4   5      804.77      667.00      8.09 o 
  -3   4   5      308.52      314.35      5.33 o 
  -2   4   5     1172.32     1238.22     10.71 o 
  -1   4   5      763.07      773.04     12.89 o 
   0   4   5      932.28      979.07     11.94 o 
   1   4   5      971.85      986.34     78.17 o 
   2   4   5      355.55      292.12      5.33 o 
   3   4   5      932.75      725.69      8.81 o 
   4   4   5       79.78       55.73      1.68 o 
   5   4   5      993.08      606.70      8.57 o 
   6   4   5        2.09       21.57      1.12 o 
   7   4   5       48.23       55.40      1.56 o 
   8   4   5       27.42       41.64      1.28 o 
  -9   5   5       11.24       11.73      0.64 o 
  -8   5   5        0.38        0.44      0.52 o 
  -7   5   5       42.70       41.21      1.24 o 
  -6   5   5      138.33      148.99      4.09 o 
  -5   5   5       60.35       60.15      1.80 o 
  -4   5   5        7.00       11.64      0.88 o 
  -3   5   5      226.17      250.56      5.11 o 
  -2   5   5      907.58     1021.96     10.28 o 
  -1   5   5       17.01       22.52      1.82 o 
   0   5   5       15.22       34.50     20.25 o 
   1   5   5      413.92      457.84     46.18 o 
   2   5   5      820.19      665.72      8.70 o 
   3   5   5       22.24       19.14      0.96 o 
   4   5   5       20.16       11.65      0.84 o 
   5   5   5      395.32      246.45      5.13 o 
   6   5   5      195.45      140.98      3.78 o 
   7   5   5       18.51       25.66      0.96 o 
   8   5   5      172.90      216.34      3.18 o 
  -8   6   5       18.25       15.13      0.68 o 
  -7   6   5        5.51        5.84      0.64 o 
  -6   6   5       43.33       38.45      1.20 o 
  -5   6   5        4.44        5.44      0.72 o 
  -4   6   5        0.30       -0.20      1.16 o 
  -3   6   5       68.37       85.37      2.69 o 
  -2   6   5       18.09       31.06      1.20 o 
  -1   6   5       50.53       51.31      1.20 o 
   0   6   5       61.89       70.45      8.62 o 
   1   6   5       38.91       43.07      3.46 o 
   2   6   5      230.30      213.50      4.83 o 
   3   6   5       63.81       46.77      1.52 o 
   4   6   5       89.72       62.96      1.88 o 
   5   6   5       24.77       16.05      0.76 o 
   6   6   5        0.17        0.48      0.40 o 
   7   6   5      117.38      109.86      2.25 o 
  -6   7   5        0.25        0.36      0.48 o 
  -5   7   5        3.36        2.60      0.68 o 
  -4   7   5        9.39        9.64      0.68 o 
  -3   7   5        5.58        6.48      0.68 o 
  -2   7   5        0.07        2.12      0.60 o 
  -1   7   5       20.59       19.70      1.18 o 
   0   7   5       93.40       95.45      8.34 o 
   1   7   5       11.96        8.73      0.56 o 
   2   7   5        0.15        0.60      0.52 o 
   3   7   5        8.26        4.96      0.60 o 
   4   7   5       16.82       15.93      0.80 o 
   5   7   5       28.62       18.94      0.68 o 
  -4   8   5        0.27        1.72      0.44 o 
  -3   8   5       10.52       13.77      0.76 o 
  -2   8   5        1.86        2.60      0.60 o 
  -1   8   5        8.48        9.14      1.14 o 
   0   8   5        0.08        2.01      1.32 o 
   1   8   5       83.45       81.49     12.71 o 
   2   8   5        7.31        7.72      0.56 o 
   3   8   5       14.30       13.49      0.64 o 
 -11   0   6       30.56       28.59      0.84 o 
 -10   0   6      164.04      161.81      3.74 o 
  -9   0   6      477.31      411.73      6.68 o 
  -8   0   6      483.72      455.00      7.21 o 
  -7   0   6      249.79      233.85      4.91 o 
  -6   0   6     2071.26     1834.78     14.21 o 
  -5   0   6     3149.73     3015.80     18.22 o 
  -4   0   6      612.55      620.26      6.50 o 
  -3   0   6     5439.96     4740.93     23.00 o 
  -2   0   6    11514.58     8750.02     36.61 o 
  -1   0   6      902.67      742.28      6.17 o 
   0   0   6    11030.99    11132.85   1541.81 o 
   1   0   6     6880.68     7975.79     82.18 o 
   2   0   6     2567.90     2418.51     14.41 o 
   3   0   6     4050.73     4054.16     21.47 o 
   4   0   6     4692.14     4074.26     22.95 o 
   5   0   6     2108.68     1890.24     14.73 o 
   6   0   6      100.91       87.77      2.77 o 
   7   0   6     1914.76     1651.01     14.15 o 
   8   0   6      202.01      159.57      3.82 o 
   9   0   6        8.08        9.24      0.64 o 
 -11   1   6       67.91       56.49      1.56 o 
 -10   1   6       12.65       15.01      0.76 o 
  -9   1   6      178.95      148.29      4.02 o 
  -8   1   6      233.27      210.71      4.87 o 
  -7   1   6       30.64       26.35      1.12 o 
  -6   1   6      240.41      220.08      4.55 o 
  -5   1   6      249.12      175.74      3.83 o 
  -4   1   6      760.45      618.84      6.77 o 
  -3   1   6      561.35      526.72      5.68 o 
  -2   1   6      723.27      698.79      6.31 o 
  -1   1   6     4240.37     3611.81     94.06 o 
   0   1   6        2.41        5.24      2.42 o 
   1   1   6      597.66      417.10    131.41 o 
   2   1   6       40.96       26.69      0.88 o 
   3   1   6     4163.93     5810.04     28.64 o 
   4   1   6      442.78      543.67      7.01 o 
   5   1   6      220.82      218.97      4.67 o 
   6   1   6      109.98      112.70      3.21 o 
   7   1   6      268.12      276.97      5.56 o 
   8   1   6       10.15       12.25      0.80 o 
   9   1   6      179.62      164.20      3.30 o 
 -11   2   6      187.12      165.62      2.78 o 
 -10   2   6        1.83        1.40      0.56 o 
  -9   2   6       84.42       77.82      2.25 o 
  -8   2   6      109.17       91.27      2.85 o 
  -7   2   6      206.76      206.45      4.83 o 
  -6   2   6     1213.61     1061.63     10.90 o 
  -5   2   6      618.01      480.23      6.60 o 
  -4   2   6        3.12        6.52      0.64 o 
  -3   2   6      485.37      412.04      5.37 o 
  -2   2   6     5045.63     4311.51     21.75 o 
  -1   2   6      587.78      530.92     59.30 o 
   0   2   6     2536.00     2136.61    125.23 o 
   1   2   6     1302.23      824.83    119.10 o 
   2   2   6      218.25      149.14      3.38 o 
   3   2   6       15.61       15.21      0.88 o 
   4   2   6     4767.45     6138.41     31.53 o 
   5   2   6      110.82      138.07      4.09 o 
   6   2   6      236.25      296.85      5.84 o 
   7   2   6        9.92        9.16      0.88 o 
   8   2   6      382.33      410.12      5.98 o 
   9   2   6       36.63       42.58      1.36 o 
 -10   3   6      401.37      376.51      4.98 o 
  -9   3   6       36.05       35.80      1.12 o 
  -8   3   6        4.36        7.48      0.76 o 
  -7   3   6      626.73      537.07      7.92 o 
  -6   3   6       62.60       58.63      1.84 o 
  -5   3   6      116.89       80.88      2.49 o 
  -4   3   6      300.72      197.27      4.24 o 
  -3   3   6     1278.77     1110.05      9.73 o 
  -2   3   6     1666.89     1501.61     11.29 o 
  -1   3   6      797.20      612.65     36.02 o 
   0   3   6      620.11      561.48      6.41 o 
   1   3   6       81.78       75.12      5.21 o 
   2   3   6     3535.46     2723.01     18.05 o 
   3   3   6      705.29      393.66      6.24 o 
   4   3   6      145.46      137.68      3.90 o 
   5   3   6     1129.39     1299.61     12.71 o 
   6   3   6      832.46     1155.79     11.88 o 
   7   3   6      147.19      213.28      4.78 o 
   8   3   6       13.98       15.41      0.92 o 
   9   3   6      164.36      202.27      3.18 o 
 -10   4   6      197.72      196.91      3.06 o 
  -9   4   6      127.67      125.83      3.09 o 
  -8   4   6       41.00       39.53      1.32 o 
  -7   4   6      431.98      375.16      6.47 o 
  -6   4   6       23.79       18.54      1.00 o 
  -5   4   6       67.96       47.49      1.56 o 
  -4   4   6       58.57       43.44      1.28 o 
  -3   4   6      355.38      349.96      5.70 o 
  -2   4   6      225.24      194.32      4.11 o 
  -1   4   6      456.74      448.36      4.72 o 
   0   4   6       53.18       54.03      1.18 o 
   1   4   6       15.14       16.50      2.50 o 
   2   4   6       63.23       51.10      1.56 o 
   3   4   6        7.26        2.72      0.72 o 
   4   4   6        0.08       -0.24      1.00 o 
   5   4   6       36.85       25.59      1.16 o 
   6   4   6       20.88       22.38      1.08 o 
   7   4   6        3.00        4.60      0.72 o 
   8   4   6       22.38       30.03      1.00 o 
  -9   5   6       90.23      114.71      2.65 o 
  -8   5   6       13.75       12.61      0.80 o 
  -7   5   6        3.98        4.32      0.72 o 
  -6   5   6      125.04      107.48      3.05 o 
  -5   5   6       33.29       33.40      1.24 o 
  -4   5   6      160.72      170.57      4.34 o 
  -3   5   6       22.69       21.94      1.16 o 
  -2   5   6      148.73      170.58      4.18 o 
  -1   5   6      258.18      251.85     14.14 o 
   0   5   6       17.62       18.72      1.88 o 
   1   5   6      144.09      149.46     12.07 o 
   2   5   6       42.99       24.67      1.12 o 
   3   5   6       71.17       53.83      1.56 o 
   4   5   6       21.23       13.33      0.92 o 
   5   5   6      187.41      113.32      3.05 o 
   6   5   6      308.11      252.43      4.64 o 
   7   5   6       12.11       11.13      0.68 o 
  -8   6   6        0.82        0.68      0.76 o 
  -7   6   6       25.45       27.91      1.00 o 
  -6   6   6       42.41       44.70      1.40 o 
  -5   6   6        3.14        1.96      0.72 o 
  -4   6   6        7.96       10.56      0.84 o 
  -3   6   6       35.85       47.21      1.36 o 
  -2   6   6        5.82        6.60      0.80 o 
  -1   6   6       95.33       84.27      5.13 o 
   0   6   6        3.18        5.20      2.68 o 
   1   6   6       25.53       28.65      5.77 o 
   2   6   6        0.40        0.40      1.12 o 
   3   6   6        0.36       -1.16      1.24 o 
   4   6   6      111.15       65.16      1.97 o 
   5   6   6        5.94        3.24      0.56 o 
   6   6   6        3.04        3.68      0.52 o 
  -6   7   6       73.16       79.03      2.21 o 
  -5   7   6        5.54        5.76      0.64 o 
  -4   7   6       20.47       21.02      0.92 o 
  -3   7   6       18.54       25.02      1.00 o 
  -2   7   6       63.13       74.90      2.32 o 
  -1   7   6       36.18       36.18      3.68 o 
   0   7   6        7.97        6.68      0.64 o 
   1   7   6        0.08        1.23      0.39 o 
   2   7   6        1.38        1.36      0.48 o 
   3   7   6       10.63        7.40      0.60 o 
   4   7   6       67.92       45.58      1.40 o 
   5   7   6       34.50       26.76      0.76 o 
  -4   8   6        3.37        4.04      0.48 o 
  -3   8   6       12.88       12.21      0.68 o 
  -2   8   6       34.01       35.52      1.08 o 
  -1   8   6       48.02       47.38      3.95 o 
   0   8   6       13.88       18.42      1.98 o 
   1   8   6        2.19        2.62      0.60 o 
   2   8   6        0.02        0.40      0.56 o 
 -11   1   7        7.21        5.24      0.48 o 
 -10   1   7        4.47        4.80      0.52 o 
  -9   1   7       24.31       25.26      1.04 o 
  -8   1   7      872.44      666.29      8.75 o 
  -7   1   7      148.20      137.36      3.82 o 
  -6   1   7       59.82       51.22      1.48 o 
  -5   1   7       25.61       22.42      0.92 o 
  -4   1   7      920.98      803.49      7.99 o 
  -3   1   7      307.10      396.86      5.14 o 
  -2   1   7     1797.25     1679.08     11.15 o 
  -1   1   7       45.94       52.12      3.27 o 
   0   1   7      257.52      171.26     15.76 o 
   1   1   7      183.67      137.42     56.97 o 
   2   1   7      923.96     1224.83      9.93 o 
   3   1   7     1616.42     2338.59     15.97 o 
   4   1   7     2046.30     2704.46     18.23 o 
   5   1   7       14.11       20.85      0.96 o 
   6   1   7      102.05      136.14      4.01 o 
   7   1   7     1744.15     1805.37     14.72 o 
   8   1   7      887.81      941.76      9.21 o 
   9   1   7        4.53        6.92      0.64 o 
 -11   2   7       70.35       67.30      1.76 o 
 -10   2   7        4.27        3.64      0.56 o 
  -9   2   7      108.62      115.62      3.45 o 
  -8   2   7      507.53      461.53      7.33 o 
  -7   2   7      186.61      163.77      4.38 o 
  -6   2   7      114.47       87.09      2.61 o 
  -5   2   7      111.46      107.29      3.21 o 
  -4   2   7     1644.33     1763.97     13.10 o 
  -3   2   7        0.59        1.36      0.48 o 
  -2   2   7      569.09      452.84      5.71 o 
  -1   2   7     1012.80      831.35     83.54 o 
   0   2   7      591.31      443.76     52.36 o 
   1   2   7      250.26      143.38     19.73 o 
   2   2   7      672.05      495.58      6.45 o 
   3   2   7      306.45      264.11      5.00 o 
   4   2   7        5.39        9.64      0.96 o 
   5   2   7      449.42      613.73      8.58 o 
   6   2   7      771.39      940.80     10.68 o 
   7   2   7       31.75       42.88      1.32 o 
   8   2   7      133.71      160.86      3.65 o 
   9   2   7      166.80      187.50      3.06 o 
 -10   3   7      104.45      102.49      2.57 o 
  -9   3   7       72.54       78.29      2.32 o 
  -8   3   7       17.94       21.17      1.12 o 
  -7   3   7      641.58      545.36      8.05 o 
  -6   3   7      583.65      568.83      7.96 o 
  -5   3   7       24.22       28.39      1.12 o 
  -4   3   7     1462.26     1298.32     11.78 o 
  -3   3   7        1.47        4.00      0.60 o 
  -2   3   7       32.60       44.62      1.40 o 
  -1   3   7        2.94       10.94      5.34 o 
   0   3   7      824.30      680.93      5.46 o 
   1   3   7      222.71      180.06      2.75 o 
   2   3   7       50.37       26.32      1.00 o 
   3   3   7        9.34        6.80      0.76 o 
   4   3   7        3.02       10.16      0.84 o 
   5   3   7      124.65      166.72      4.54 o 
   6   3   7      171.73      228.75      5.22 o 
   7   3   7      127.81      171.72      3.97 o 
   8   3   7       13.67       15.81      0.88 o 
 -10   4   7       30.96       33.16      0.96 o 
  -9   4   7        0.49       -0.32      0.88 o 
  -8   4   7       18.65       18.29      1.00 o 
  -7   4   7      247.42      227.60      5.03 o 
  -6   4   7      189.84      175.79      4.54 o 
  -5   4   7      112.74       94.73      2.85 o 
  -4   4   7        1.81        1.32      0.64 o 
  -3   4   7     1251.28     1083.40     10.67 o 
  -2   4   7        3.94        6.64      0.76 o 
  -1   4   7      541.67      543.14      5.08 o 
   0   4   7      117.45      126.88      5.56 o 
   1   4   7      289.89      277.39     21.57 o 
   2   4   7       55.27       38.06      1.28 o 
   3   4   7      482.91      284.43      5.71 o 
   4   4   7        4.84        3.36      0.64 o 
   5   4   7      288.52      255.35      5.40 o 
   6   4   7        9.33       10.65      0.88 o 
   7   4   7      143.23      190.79      3.90 o 
   8   4   7       72.43       94.65      2.25 o 
  -9   5   7      325.59      408.82      4.77 o 
  -8   5   7       16.50       18.57      0.96 o 
  -7   5   7      197.09      191.24      4.22 o 
  -6   5   7      278.19      239.62      5.12 o 
  -5   5   7       53.74       50.32      1.60 o 
  -4   5   7        8.83        6.08      0.80 o 
  -3   5   7      838.44      776.09      9.35 o 
  -2   5   7        1.01        3.08      0.68 o 
  -1   5   7       63.28       58.27      4.35 o 
   0   5   7       91.39       73.90      6.94 o 
   1   5   7      210.42      185.68     19.85 o 
   2   5   7      226.98      174.95      4.35 o 
   3   5   7        6.10        3.60      0.72 o 
   4   5   7       55.49       31.85      1.24 o 
   5   5   7      184.19      128.03      3.50 o 
   6   5   7      113.34       97.24      2.77 o 
   7   5   7        4.51        3.04      0.52 o 
  -8   6   7      116.69      133.66      2.61 o 
  -7   6   7       30.14       30.59      1.04 o 
  -6   6   7      286.64      300.82      5.00 o 
  -5   6   7      343.47      360.90      5.89 o 
  -4   6   7       25.56       28.18      1.12 o 
  -3   6   7       75.48       77.76      2.32 o 
  -2   6   7      391.79      416.40      6.75 o 
  -1   6   7       18.46       19.30      2.54 o 
   0   6   7      484.54      455.55     64.98 o 
   1   6   7      352.15      307.77     31.68 o 
   2   6   7        8.57        8.92      0.76 o 
   3   6   7       19.65       13.61      0.84 o 
   4   6   7       74.74       50.67      1.56 o 
   5   6   7      139.69       89.05      2.53 o 
   6   6   7       62.96       53.28      1.48 o 
  -6   7   7        0.22        0.20      0.76 o 
  -5   7   7       70.43       75.77      2.04 o 
  -4   7   7       13.68       15.65      0.92 o 
  -3   7   7        7.34        6.24      0.72 o 
  -2   7   7        8.43        9.48      0.80 o 
  -1   7   7        3.09        2.77      0.48 o 
   0   7   7        6.81        8.02      1.00 o 
   1   7   7       17.28       15.72      1.94 o 
   2   7   7        1.95        2.24      0.56 o 
   3   7   7        0.38        0.56      0.68 o 
   4   7   7        0.45        0.48      0.64 o 
  -4   8   7       11.32       12.21      0.60 o 
  -3   8   7       47.28       56.10      1.64 o 
  -2   8   7       58.86       76.68      2.24 o 
  -1   8   7        0.28        1.34      0.60 o 
   0   8   7       37.53       35.11      4.77 o 
   1   8   7       79.71       86.27     13.74 o 
   2   8   7       20.83       15.53      0.64 o 
 -11   0   8      366.95      299.58      4.01 o 
 -10   0   8       33.08       22.59      0.88 o 
  -9   0   8       11.85        9.25      0.76 o 
  -8   0   8      682.27      602.92      8.30 o 
  -7   0   8      496.77      423.16      6.77 o 
  -6   0   8       85.72       72.31      2.13 o 
  -5   0   8      375.67      311.81      5.26 o 
  -4   0   8       13.19        4.80      0.52 o 
  -3   0   8     1168.00     1095.44      9.23 o 
  -2   0   8      542.08      497.23      5.71 o 
  -1   0   8     2128.02     2262.37     13.91 o 
   0   0   8       17.08       16.37      3.60 o 
   1   0   8     1269.87     1885.46     12.93 o 
   2   0   8      186.99      245.61      4.43 o 
   3   0   8      238.14      372.91      5.80 o 
   4   0   8       69.47       49.50      1.56 o 
   5   0   8      717.95      733.26      9.04 o 
   6   0   8        3.38        4.84      0.80 o 
   7   0   8      361.87      383.05      6.14 o 
   8   0   8       11.70       16.73      0.92 o 
   9   0   8       14.50       12.57      0.60 o 
 -11   1   8        7.59        7.60      0.52 o 
 -10   1   8      177.22      138.73      3.34 o 
  -9   1   8        4.34        2.56      0.56 o 
  -8   1   8      205.39      170.26      4.34 o 
  -7   1   8      252.84      215.79      4.87 o 
  -6   1   8      348.04      296.17      5.57 o 
  -5   1   8      436.68      377.97      5.91 o 
  -4   1   8       41.66       38.74      1.16 o 
  -3   1   8      297.65      310.45      4.77 o 
  -2   1   8      281.22      323.12      4.65 o 
  -1   1   8     2499.56     2363.42    303.85 o 
   0   1   8      589.14      552.69     72.45 o 
   1   1   8      194.20      161.77     63.04 o 
   2   1   8      164.22      233.59      4.34 o 
   3   1   8      150.27      270.25      5.10 o 
   4   1   8      333.53      517.74      7.43 o 
   5   1   8       37.17       46.17      1.56 o 
   6   1   8      230.86      269.80      5.59 o 
   7   1   8        1.08        2.40      0.84 o 
   8   1   8      104.79      129.96      3.21 o 
   9   1   8       35.00       44.54      1.32 o 
 -10   2   8        5.04        5.76      0.60 o 
  -9   2   8      115.04       95.06      2.69 o 
  -8   2   8       16.68       17.73      1.04 o 
  -7   2   8       38.78       37.85      1.40 o 
  -6   2   8        6.30        6.64      0.68 o 
  -5   2   8       34.95       32.84      1.08 o 
  -4   2   8     1634.47     1748.06     13.32 o 
  -3   2   8       76.90       76.48      2.29 o 
  -2   2   8      683.25      719.98      7.69 o 
  -1   2   8      193.09      132.76      2.19 o 
   0   2   8     1946.56     1403.91     81.74 o 
   1   2   8      393.16      276.96     65.86 o 
   2   2   8     1271.34     1364.54     11.69 o 
   3   2   8      134.32      181.59      4.34 o 
   4   2   8       18.18       23.94      1.12 o 
   5   2   8      476.87      601.76      8.38 o 
   6   2   8      131.41      168.71      4.46 o 
   7   2   8        2.99        3.88      0.76 o 
   8   2   8       90.71      115.28      2.93 o 
 -10   3   8       13.82       10.65      0.56 o 
  -9   3   8      121.06      113.06      3.13 o 
  -8   3   8      124.43      124.74      3.77 o 
  -7   3   8       23.32       22.46      1.16 o 
  -6   3   8       52.62       58.77      1.80 o 
  -5   3   8       19.19       23.34      1.08 o 
  -4   3   8      278.16      249.55      5.00 o 
  -3   3   8      165.46      189.46      4.22 o 
  -2   3   8      133.54      122.75      3.25 o 
  -1   3   8       49.76       43.79      3.83 o 
   0   3   8      825.28      695.55     92.05 o 
   1   3   8      192.21      135.81     11.38 o 
   2   3   8       22.60       25.10      1.04 o 
   3   3   8       81.49       60.58      1.80 o 
   4   3   8      135.24      143.60      4.14 o 
   5   3   8      324.56      421.17      7.06 o 
   6   3   8       43.66       58.16      1.80 o 
   7   3   8       19.36       28.06      1.04 o 
   8   3   8       56.73       86.21      2.28 o 
  -9   4   8       19.62       24.74      0.96 o 
  -8   4   8       49.83       65.50      1.96 o 
  -7   4   8      580.98      622.79      8.44 o 
  -6   4   8      176.24      181.96      4.66 o 
  -5   4   8      442.01      375.65      6.51 o 
  -4   4   8     1169.62      998.35     10.63 o 
  -3   4   8      640.37      549.05      7.49 o 
  -2   4   8        6.27        6.16      0.72 o 
  -1   4   8     1228.96     1062.81      7.85 o 
   0   4   8     1390.94     1087.11     33.35 o 
   1   4   8      110.28       87.40      1.91 o 
   2   4   8      486.39      311.95      5.91 o 
   3   4   8      406.59      239.02      5.21 o 
   4   4   8       97.01       71.91      2.13 o 
   5   4   8      237.64      283.98      5.55 o 
   6   4   8      478.37      549.62      7.13 o 
   7   4   8        2.69        4.40      0.64 o 
  -9   5   8        0.55        1.04      0.52 o 
  -8   5   8       63.17       79.20      2.16 o 
  -7   5   8       85.09       81.20      2.57 o 
  -6   5   8      282.66      263.22      5.36 o 
  -5   5   8      298.31      265.32      5.44 o 
  -4   5   8       12.42       10.25      0.92 o 
  -3   5   8       37.32       37.84      1.28 o 
  -2   5   8      265.55      265.75      5.36 o 
  -1   5   8       74.63       61.36      3.55 o 
   0   5   8        1.95        8.56      1.48 o 
   1   5   8      601.62      475.95     69.16 o 
   2   5   8        2.66        1.68      0.64 o 
   3   5   8       86.69       51.28      1.48 o 
   4   5   8      106.04       69.36      2.09 o 
   5   5   8       79.44       75.01      2.29 o 
   6   5   8       77.37       73.58      2.09 o 
  -8   6   8       57.42       73.16      1.92 o 
  -7   6   8       35.39       38.13      1.16 o 
  -6   6   8      155.05      176.53      3.86 o 
  -5   6   8       36.05       39.85      1.24 o 
  -4   6   8      184.38      192.01      4.42 o 
  -3   6   8       16.54       16.29      0.92 o 
  -2   6   8      147.26      135.49      3.90 o 
  -1   6   8      301.69      282.56     33.92 o 
   0   6   8       46.14       42.21      7.47 o 
   1   6   8        0.06        3.93      1.94 o 
   2   6   8       38.54       29.60      1.12 o 
   3   6   8       54.03       39.50      1.28 o 
   4   6   8        8.15        4.60      0.64 o 
   5   6   8       83.24       71.55      1.89 o 
  -6   7   8       24.59       32.83      1.04 o 
  -5   7   8      213.07      265.64      4.23 o 
  -4   7   8      174.31      182.67      3.74 o 
  -3   7   8       57.09       63.11      1.88 o 
  -2   7   8      258.12      281.55      4.91 o 
  -1   7   8      181.48      165.55     25.06 o 
   0   7   8       90.01       75.41     13.60 o 
   1   7   8       50.36       48.40      7.91 o 
   2   7   8       30.53       20.94      0.84 o 
   3   7   8       14.38       11.21      0.64 o 
   4   7   8       96.04       81.68      2.01 o 
  -3   8   8        2.18        2.20      0.44 o 
  -2   8   8       48.99       54.42      1.56 o 
  -1   8   8      167.07      145.89     26.61 o 
   0   8   8        0.24        0.36      0.48 o 
   1   8   8        0.86        2.03      0.54 o 
 -11   1   9      220.27      180.83      2.82 o 
 -10   1   9        0.49        0.84      0.96 o 
  -9   1   9      326.46      265.06      5.24 o 
  -8   1   9      681.67      609.71      8.38 o 
  -7   1   9      651.17      554.55      8.01 o 
  -6   1   9      125.64      111.07      3.05 o 
  -5   1   9     1231.25     1095.15     10.67 o 
  -4   1   9     1221.47     1283.58     11.06 o 
  -3   1   9       24.63       38.92      1.24 o 
  -2   1   9       13.35       22.70      0.84 o 
  -1   1   9      146.32      143.52     10.51 o 
   0   1   9      220.93      249.55     30.68 o 
   1   1   9       26.98       25.54      5.17 o 
   2   1   9        8.96       17.61      0.92 o 
   3   1   9      295.34      352.36      6.05 o 
   4   1   9       25.64       38.72      1.40 o 
   5   1   9      463.61      573.01      8.26 o 
   6   1   9       22.39       30.90      1.32 o 
   7   1   9        4.21        6.92      0.84 o 
   8   1   9       58.82       63.80      1.84 o 
 -10   2   9      142.61      113.76      2.81 o 
  -9   2   9      101.08      103.65      2.73 o 
  -8   2   9      179.38      176.70      4.38 o 
  -7   2   9      744.56      674.81      8.96 o 
  -6   2   9      558.34      553.86      7.91 o 
  -5   2   9       93.52       98.27      2.85 o 
  -4   2   9      237.68      261.05      4.95 o 
  -3   2   9     2297.41     2503.18     16.76 o 
  -2   2   9      103.23       91.19      2.49 o 
  -1   2   9       14.43       19.26      5.98 o 
   0   2   9       62.68       55.14      9.80 o 
   1   2   9     1196.22      823.42    231.19 o 
   2   2   9       93.67      124.23      3.49 o 
   3   2   9        4.48        4.24      0.80 o 
   4   2   9       50.36       56.97      1.64 o 
   5   2   9       26.83       33.59      1.36 o 
   6   2   9        1.96        3.68      0.76 o 
   7   2   9       29.43       28.87      1.12 o 
   8   2   9        5.25       10.20      0.68 o 
 -10   3   9        2.12        3.48      0.48 o 
  -9   3   9        9.29       12.97      0.80 o 
  -8   3   9      672.21      694.53      8.62 o 
  -7   3   9      793.69      814.14      9.75 o 
  -6   3   9      418.24      465.85      7.36 o 
  -5   3   9      228.77      235.44      5.19 o 
  -4   3   9       37.10       44.25      1.36 o 
  -3   3   9       73.53       51.72      1.44 o 
  -2   3   9      699.14      601.25      7.59 o 
  -1   3   9      813.85      609.40     17.31 o 
   0   3   9      656.98      482.35      8.07 o 
   1   3   9        7.30        4.86      1.54 o 
   2   3   9      129.01      104.74      2.97 o 
   3   3   9      463.26      521.26      7.69 o 
   4   3   9       14.50       14.89      1.04 o 
   5   3   9      180.75      256.61      5.47 o 
   6   3   9      125.89      178.29      4.17 o 
   7   3   9       95.50      124.96      3.05 o 
  -9   4   9       12.64       16.05      0.84 o 
  -8   4   9       10.92       11.33      0.84 o 
  -7   4   9      329.32      366.18      6.45 o 
  -6   4   9      289.17      289.04      5.80 o 
  -5   4   9       26.41       26.62      1.24 o 
  -4   4   9      233.74      229.41      5.15 o 
  -3   4   9       12.26       14.13      0.92 o 
  -2   4   9       19.39       16.77      0.96 o 
  -1   4   9       30.81       32.58      1.26 o 
   0   4   9      237.96      175.97      3.05 o 
   1   4   9      366.66      230.23      7.63 o 
   2   4   9        0.36        0.40      1.24 o 
   3   4   9      118.14       94.66      2.93 o 
   4   4   9       83.51       73.33      2.17 o 
   5   4   9        7.46        9.16      0.92 o 
   6   4   9        0.84        0.20      1.24 o 
   7   4   9        9.07       10.33      0.64 o 
  -8   5   9      141.68      166.31      3.41 o 
  -7   5   9       26.40       31.43      1.08 o 
  -6   5   9      171.36      176.00      4.30 o 
  -5   5   9        0.75        1.76      0.60 o 
  -4   5   9      233.99      192.68      4.71 o 
  -3   5   9      408.71      374.89      6.51 o 
  -2   5   9        0.46        3.92      0.80 o 
  -1   5   9      246.01      191.94      3.23 o 
   0   5   9      355.42      256.82     29.02 o 
   1   5   9       13.26       13.61      2.74 o 
   2   5   9       49.60       32.29      1.24 o 
   3   5   9      107.55       71.57      2.21 o 
   4   5   9       36.63       26.87      1.04 o 
   5   5   9      156.24      157.66      3.54 o 
   6   5   9      106.74      117.69      2.61 o 
  -7   6   9       15.56       17.01      0.72 o 
  -6   6   9      145.89      164.57      3.62 o 
  -5   6   9       51.17       57.25      1.64 o 
  -4   6   9        5.91        8.80      0.72 o 
  -3   6   9       19.19       31.58      1.20 o 
  -2   6   9      531.51      500.98      7.22 o 
  -1   6   9      261.07      228.83     23.07 o 
   0   6   9      286.95      234.94     32.18 o 
   1   6   9      164.69      117.44     19.63 o 
   2   6   9      322.71      199.39      4.40 o 
   3   6   9       18.25       12.09      0.76 o 
   4   6   9       78.51       66.00      1.92 o 
   5   6   9      193.46      166.30      2.94 o 
  -6   7   9        8.86       11.41      0.52 o 
  -5   7   9       34.88       37.97      1.20 o 
  -4   7   9        0.73        0.56      1.00 o 
  -3   7   9       13.37       14.09      0.84 o 
  -2   7   9        2.89        4.92      0.64 o 
  -1   7   9       18.32       15.05      0.98 o 
   0   7   9       52.64       44.26      8.13 o 
   1   7   9        0.03       -0.37      0.82 o 
   2   7   9       20.51       14.77      0.72 o 
   3   7   9       17.21       14.45      0.64 o 
  -1   8   9       35.96       32.16      7.85 o 
 -11   0  10      147.46      106.19      2.13 o 
 -10   0  10       92.44       89.57      2.53 o 
  -9   0  10      284.32      239.12      4.84 o 
  -8   0  10      608.34      513.49      7.55 o 
  -7   0  10     1558.66     1291.69     12.59 o 
  -6   0  10      120.81       91.39      2.81 o 
  -5   0  10     5400.37     4140.70     24.49 o 
  -4   0  10      799.57      763.17      8.47 o 
  -3   0  10     6030.74     6544.31     32.08 o 
  -2   0  10     5786.65     6277.72     30.67 o 
  -1   0  10     1470.92     1355.32     11.16 o 
   0   0  10        8.72       21.71      2.42 o 
   1   0  10     4157.26     6170.31     30.94 o 
   2   0  10     1912.12     2433.68     16.91 o 
   3   0  10      254.45      338.49      5.92 o 
   4   0  10      211.50      253.09      5.39 o 
   5   0  10     1147.00     1280.21     12.55 o 
   6   0  10       52.53       59.77      1.68 o 
   7   0  10        2.78        3.92      0.64 o 
   8   0  10       71.02       63.20      1.68 o 
 -10   1  10      255.84      217.50      3.87 o 
  -9   1  10        6.07        4.12      0.68 o 
  -8   1  10      104.71       90.74      2.81 o 
  -7   1  10       14.76       14.29      1.04 o 
  -6   1  10     2160.76     1887.31     15.40 o 
  -5   1  10       92.94       97.27      2.85 o 
  -4   1  10      281.45      290.12      5.24 o 
  -3   1  10      325.19      372.25      5.65 o 
  -2   1  10      260.84      225.05      4.36 o 
  -1   1  10      337.46      431.50      4.27 o 
   0   1  10      516.04      570.31     96.39 o 
   1   1  10      327.39      286.83     88.99 o 
   2   1  10       58.13       79.31      2.56 o 
   3   1  10      398.35      604.13      8.21 o 
   4   1  10       80.95       79.94      2.45 o 
   5   1  10       36.52       41.29      1.44 o 
   6   1  10       13.59       16.81      1.00 o 
   7   1  10      131.31      155.63      3.53 o 
   8   1  10       12.28       12.21      0.64 o 
 -10   2  10       27.79       18.34      0.76 o 
  -9   2  10       72.55       69.99      2.00 o 
  -8   2  10       12.09       11.05      0.88 o 
  -7   2  10       87.61       97.56      2.77 o 
  -6   2  10     1556.18     1738.99     14.88 o 
  -5   2  10      597.21      643.01      8.41 o 
  -4   2  10       22.73       24.86      1.12 o 
  -3   2  10     1087.11     1230.72     11.42 o 
  -2   2  10     1111.90     1079.75     10.28 o 
  -1   2  10      493.25      406.69     44.78 o 
   0   2  10      183.74      147.12     15.30 o 
   1   2  10     1890.57     1496.89    442.08 o 
   2   2  10        9.28        9.60      0.84 o 
   3   2  10      213.97      251.59      5.39 o 
   4   2  10      476.81      675.05      9.07 o 
   5   2  10       30.88       35.92      1.32 o 
   6   2  10        9.31       20.61      1.04 o 
   7   2  10      348.61      404.04      5.49 o 
 -10   3  10      160.79      172.39      2.94 o 
  -9   3  10      337.28      349.87      5.21 o 
  -8   3  10        0.19       -1.36      1.36 o 
  -7   3  10      377.39      445.34      7.07 o 
  -6   3  10      392.24      481.23      7.55 o 
  -5   3  10      268.67      321.57      6.08 o 
  -4   3  10     1064.06     1101.12     11.22 o 
  -3   3  10     1088.04     1034.56     10.62 o 
  -2   3  10      420.85      393.95      6.31 o 
  -1   3  10        1.46        2.68      0.45 o 
   0   3  10      268.04      188.07     22.26 o 
   1   3  10      754.89      476.02     86.40 o 
   2   3  10      183.62      190.66      4.62 o 
   3   3  10        1.88        3.40      0.84 o 
   4   3  10       46.87       69.02      2.20 o 
   5   3  10        5.11        4.76      0.88 o 
   6   3  10      101.24      131.06      3.53 o 
   7   3  10        4.91        5.36      0.68 o 
  -9   4  10       70.63       71.25      1.88 o 
  -8   4  10       32.09       38.00      1.24 o 
  -7   4  10      221.15      284.12      5.47 o 
  -6   4  10       82.70       98.31      3.09 o 
  -5   4  10        0.58        2.36      0.72 o 
  -4   4  10       77.34       74.00      2.20 o 
  -3   4  10      130.35      119.82      3.25 o 
  -2   4  10      146.97      111.61      3.17 o 
  -1   4  10       88.94       59.29      3.41 o 
   0   4  10      476.98      314.23     19.32 o 
   1   4  10       13.55       11.77      1.00 o 
   2   4  10      357.28      243.15      5.21 o 
   3   4  10      534.68      488.46      7.46 o 
   4   4  10       24.78       29.55      1.24 o 
   5   4  10        3.76        0.72      1.32 o 
   6   4  10      341.29      403.32      5.37 o 
  -8   5  10       37.21       53.43      1.56 o 
  -7   5  10       90.69      120.56      3.17 o 
  -6   5  10       68.60       62.76      1.92 o 
  -5   5  10        7.60        7.56      0.88 o 
  -4   5  10       13.83       14.49      0.92 o 
  -3   5  10      262.51      240.53      5.28 o 
  -2   5  10        2.33        1.12      1.36 o 
  -1   5  10      130.16       91.92      9.25 o 
   0   5  10       55.69       34.35      4.37 o 
   1   5  10      481.41      326.66     41.96 o 
   2   5  10        6.93        4.88      0.68 o 
   3   5  10       31.22       22.62      1.04 o 
   4   5  10       25.14       24.06      1.00 o 
   5   5  10      212.67      228.95      3.90 o 
   6   5  10       36.78       41.70      1.36 o 
  -7   6  10        0.55        1.92      0.52 o 
  -6   6  10       13.72       16.73      0.84 o 
  -5   6  10       47.30       51.88      1.48 o 
  -4   6  10        0.25        0.76      0.60 o 
  -3   6  10        5.98        7.12      0.72 o 
  -2   6  10        3.51        3.40      0.72 o 
  -1   6  10      430.70      325.50     43.05 o 
   0   6  10        0.54        1.51      0.42 o 
   1   6  10        4.94        3.93      1.22 o 
   2   6  10       81.75       52.20      1.60 o 
   3   6  10       70.27       62.86      1.92 o 
   4   6  10        5.93        6.24      0.56 o 
  -5   7  10      109.97      121.45      2.61 o 
  -4   7  10       42.38       47.23      1.44 o 
  -3   7  10       27.55       30.23      1.04 o 
  -2   7  10       72.31       84.59      2.29 o 
  -1   7  10       33.01       28.40      5.85 o 
   0   7  10       61.30       47.75     13.47 o 
   1   7  10       28.10       27.84      6.41 o 
   2   7  10      276.33      223.63      3.47 o 
 -10   1  11      111.07      103.11      2.53 o 
  -9   1  11       93.57       85.23      2.37 o 
  -8   1  11      445.09      413.64      6.59 o 
  -7   1  11     2123.19     1947.05     15.86 o 
  -6   1  11        5.73       12.52      1.04 o 
  -5   1  11     1770.11     1839.43     15.10 o 
  -4   1  11      176.09      171.34      4.14 o 
  -3   1  11       33.10       43.69      1.32 o 
  -2   1  11      929.55      912.66      9.57 o 
  -1   1  11     2307.67     2305.53    102.58 o 
   0   1  11       52.64       45.93      4.23 o 
   1   1  11     1381.79     1400.89    494.40 o 
   2   1  11      891.25     1243.56     12.32 o 
   3   1  11        1.24       -0.72      1.68 o 
   4   1  11      286.66      439.73      7.05 o 
   5   1  11      185.92      266.01      5.47 o 
   6   1  11       15.45       22.69      1.04 o 
   7   1  11      183.80      205.08      3.82 o 
 -10   2  11      294.94      278.10      4.00 o 
  -9   2  11      163.55      164.99      3.74 o 
  -8   2  11      122.12      136.09      3.73 o 
  -7   2  11       20.38       19.05      1.16 o 
  -6   2  11      147.01      165.01      4.54 o 
  -5   2  11       21.35       31.67      1.32 o 
  -4   2  11     1803.47     2102.07     16.41 o 
  -3   2  11      257.99      297.41      5.64 o 
  -2   2  11      166.15      163.46      4.06 o 
  -1   2  11     1611.63     1326.55     51.59 o 
   0   2  11     1004.65      793.24    116.71 o 
   1   2  11      803.06      687.15    179.12 o 
   2   2  11      418.09      446.71      7.08 o 
   3   2  11     1297.38     1610.09     14.53 o 
   4   2  11      379.64      482.47      7.59 o 
   5   2  11       48.02       49.59      1.52 o 
   6   2  11      123.44      156.07      3.77 o 
   7   2  11      175.64      187.55      3.34 o 
 -10   3  11      271.59      294.31      3.75 o 
  -9   3  11       30.61       27.95      1.00 o 
  -8   3  11      100.50      100.76      2.65 o 
  -7   3  11        8.95        8.68      1.00 o 
  -6   3  11      477.14      566.28      8.18 o 
  -5   3  11       97.24      117.80      3.29 o 
  -4   3  11       45.69       47.03      1.56 o 
  -3   3  11        7.11        8.20      0.88 o 
  -2   3  11       35.06       39.01      1.36 o 
  -1   3  11      143.15      104.93     16.55 o 
   0   3  11      596.39      482.76     15.27 o 
   1   3  11        0.59        2.19      1.16 o 
   2   3  11      268.98      271.16      5.64 o 
   3   3  11       40.47       44.78      1.48 o 
   4   3  11      255.93      315.79      6.04 o 
   5   3  11       31.16       40.80      1.28 o 
   6   3  11      564.85      643.46      6.99 o 
   7   3  11       81.52       97.13      2.21 o 
  -9   4  11       59.31       67.34      2.00 o 
  -8   4  11      288.85      347.62      5.20 o 
  -7   4  11      251.34      318.58      5.48 o 
  -6   4  11      108.22      123.72      3.25 o 
  -5   4  11      187.07      206.12      4.82 o 
  -4   4  11       28.92       32.07      1.24 o 
  -3   4  11      315.73      288.97      5.85 o 
  -2   4  11        1.65        0.00      1.16 o 
  -1   4  11      246.54      169.80     27.37 o 
   0   4  11     2003.02     1401.80    187.80 o 
   1   4  11        3.20        5.88      2.24 o 
   2   4  11      105.67       73.57      2.37 o 
   3   4  11      293.06      271.39      5.40 o 
   4   4  11       95.46      105.84      2.89 o 
   5   4  11        0.26       -0.48      1.04 o 
   6   4  11      266.05      288.18      4.03 o 
  -8   5  11      250.04      337.38      4.35 o 
  -7   5  11      106.57      125.96      3.21 o 
  -6   5  11        0.67        0.96      0.64 o 
  -5   5  11      131.79      142.31      3.89 o 
  -4   5  11      195.62      201.83      4.70 o 
  -3   5  11       76.44       68.99      2.04 o 
  -2   5  11       83.00       76.78      2.49 o 
  -1   5  11      104.39       71.11     12.58 o 
   0   5  11       26.37       19.34      4.60 o 
   1   5  11       11.44        7.99      1.94 o 
   2   5  11      188.20      129.32      3.62 o 
   3   5  11      188.66      160.30      3.82 o 
   4   5  11        3.78        4.12      0.64 o 
   5   5  11       75.99       83.82      2.25 o 
  -7   6  11       31.97       38.37      1.08 o 
  -6   6  11        1.43        2.76      0.56 o 
  -5   6  11       56.95       64.20      2.04 o 
  -4   6  11       28.41       32.11      1.12 o 
  -3   6  11        2.03        0.72      1.04 o 
  -2   6  11       96.53       95.58      2.85 o 
  -1   6  11      141.49      102.05     20.74 o 
   0   6  11        0.86        2.04      0.43 o 
   1   6  11       19.51       15.86      2.28 o 
   2   6  11        0.48        0.12      0.84 o 
   3   6  11        1.30        1.72      0.48 o 
   4   6  11        8.50        7.48      0.52 o 
  -4   7  11        5.26        6.72      0.64 o 
  -3   7  11        6.56        7.04      0.64 o 
  -2   7  11       54.60       65.60      1.88 o 
  -1   7  11        0.44        1.67      0.68 o 
   0   7  11        4.91        4.15      0.82 o 
   1   7  11        0.38        0.73      0.36 o 
 -10   0  12       20.22       19.86      0.76 o 
  -9   0  12      406.16      359.89      5.50 o 
  -8   0  12      347.17      273.00      5.29 o 
  -7   0  12      160.55      117.41      3.13 o 
  -6   0  12      724.88      636.51      8.55 o 
  -5   0  12     3230.60     3271.15     21.56 o 
  -4   0  12      245.42      279.91      5.40 o 
  -3   0  12       97.11      135.11      3.73 o 
  -2   0  12      883.25      805.99      9.01 o 
  -1   0  12      235.47      211.56      4.63 o 
   0   0  12      681.04      738.52    153.64 o 
   1   0  12       36.56       38.69      1.40 o 
   2   0  12     6231.80     8455.62     41.57 o 
   3   0  12       75.82      102.10      3.17 o 
   4   0  12     1518.47     1760.37     14.94 o 
   5   0  12      612.15      732.38      8.73 o 
   6   0  12       59.89       62.76      1.84 o 
   7   0  12        1.51        5.96      0.56 o 
 -10   1  12       25.63       29.75      0.96 o 
  -9   1  12        8.96        9.24      0.64 o 
  -8   1  12       14.10       16.97      0.92 o 
  -7   1  12      168.98      167.46      4.30 o 
  -6   1  12     1087.95     1121.60     11.59 o 
  -5   1  12      179.59      196.14      4.74 o 
  -4   1  12       76.32       90.64      2.73 o 
  -3   1  12      307.35      331.70      5.85 o 
  -2   1  12        1.73        3.48      0.76 o 
  -1   1  12       20.39       29.18      1.24 o 
   0   1  12      721.74      740.34    130.10 o 
   1   1  12      293.57      282.85     78.53 o 
   2   1  12      330.90      431.41      7.18 o 
   3   1  12      284.60      366.02      6.61 o 
   4   1  12        7.41       14.57      1.12 o 
   5   1  12      141.91      166.80      4.22 o 
   6   1  12      141.21      155.71      3.57 o 
   7   1  12      109.67      120.49      2.57 o 
 -10   2  12        0.40        1.08      0.44 o 
  -9   2  12       10.79       14.09      0.80 o 
  -8   2  12      235.21      248.57      4.83 o 
  -7   2  12      962.44     1095.71     11.26 o 
  -6   2  12      512.24      652.02      8.79 o 
  -5   2  12       93.51      110.65      3.29 o 
  -4   2  12     1260.55     1473.69     13.67 o 
  -3   2  12      217.19      293.60      5.75 o 
  -2   2  12      302.07      296.73      5.57 o 
  -1   2  12      234.86      213.52     11.17 o 
   0   2  12       98.59       92.80     17.37 o 
   1   2  12     1559.05     1332.31    389.88 o 
   2   2  12      103.27      117.41      3.45 o 
   3   2  12      429.83      574.93      8.29 o 
   4   2  12      332.44      396.78      6.54 o 
   5   2  12      281.16      359.26      5.76 o 
   6   2  12      148.61      149.38      3.33 o 
  -9   3  12       26.89       37.44      1.12 o 
  -8   3  12        4.32        3.72      0.80 o 
  -7   3  12      542.32      695.16      8.64 o 
  -6   3  12      632.38      731.62      9.30 o 
  -5   3  12      287.62      342.95      6.37 o 
  -4   3  12      433.78      461.69      7.40 o 
  -3   3  12      275.46      277.50      5.60 o 
  -2   3  12      238.77      203.92      4.79 o 
  -1   3  12      278.84      219.13     14.89 o 
   0   3  12      502.41      368.71     10.45 o 
   1   3  12      327.10      263.72     51.15 o 
   2   3  12      106.51      121.31      3.33 o 
   3   3  12      763.56      878.03     10.15 o 
   4   3  12      473.48      578.31      7.89 o 
   5   3  12       13.39       11.85      0.92 o 
   6   3  12       73.07       90.66      2.45 o 
  -9   4  12      187.30      219.24      3.26 o 
  -8   4  12       25.28       30.47      1.04 o 
  -7   4  12       15.48       22.65      1.00 o 
  -6   4  12       84.78      102.68      2.85 o 
  -5   4  12        5.37        9.80      0.92 o 
  -4   4  12        0.26        3.00      0.84 o 
  -3   4  12      805.26      832.83      9.91 o 
  -2   4  12       16.17       16.61      1.04 o 
  -1   4  12      527.26      370.94     60.13 o 
   0   4  12       29.67       24.91      2.38 o 
   1   4  12      223.53      152.86     18.43 o 
   2   4  12      175.94      169.38      4.26 o 
   3   4  12      102.14       85.40      2.61 o 
   4   4  12       70.12       69.19      2.00 o 
   5   4  12       13.81       16.09      0.80 o 
  -8   5  12        9.82       15.25      0.68 o 
  -7   5  12        0.02        1.04      0.64 o 
  -6   5  12       51.15       66.43      1.92 o 
  -5   5  12      218.24      241.36      4.71 o 
  -4   5  12      288.93      302.65      5.64 o 
  -3   5  12      124.58      117.59      3.13 o 
  -2   5  12       40.08       37.69      1.36 o 
  -1   5  12       18.00       15.91      2.80 o 
   0   5  12       16.46       12.16      0.62 o 
   1   5  12       13.62       10.25      1.06 o 
   2   5  12       27.91       28.75      1.04 o 
   3   5  12      147.07      133.76      3.25 o 
   4   5  12      119.89      128.93      2.81 o 
  -6   6  12       31.94       39.89      1.20 o 
  -5   6  12        5.68        7.60      0.68 o 
  -4   6  12       49.58       60.06      1.96 o 
  -3   6  12        5.38        6.12      0.80 o 
  -2   6  12       11.83       12.65      0.88 o 
  -1   6  12       50.49       39.71     10.80 o 
   0   6  12      145.67      124.46     24.24 o 
   1   6  12       19.12       15.74      0.84 o 
   2   6  12       41.93       40.06      1.16 o 
   3   6  12       15.93       14.21      0.64 o 
  -3   7  12       77.34       85.56      2.21 o 
  -2   7  12       34.38       42.22      1.28 o 
  -1   7  12       22.24       25.34      3.42 o 
   0   7  12        1.16        1.52      1.18 o 
 -10   1  13       15.85       14.69      0.64 o 
  -9   1  13        8.73       10.57      0.64 o 
  -8   1  13       10.07       12.33      0.76 o 
  -7   1  13       92.75       92.35      2.73 o 
  -6   1  13      171.68      176.75      4.54 o 
  -5   1  13      314.57      306.99      5.93 o 
  -4   1  13      319.81      352.41      6.29 o 
  -3   1  13       13.40       16.01      1.04 o 
  -2   1  13      230.62      280.05      5.51 o 
  -1   1  13      328.77      341.04      6.17 o 
   0   1  13      448.42      517.70    103.56 o 
   1   1  13      297.89      319.28     88.96 o 
   2   1  13      650.08      835.73     10.00 o 
   3   1  13        6.23        6.20      1.00 o 
   4   1  13      208.34      262.10      5.31 o 
   5   1  13      577.06      676.78      7.84 o 
   6   1  13      391.10      427.51      5.30 o 
 -10   2  13       60.58       66.84      1.80 o 
  -9   2  13       85.26       95.61      2.53 o 
  -8   2  13      170.00      190.76      4.14 o 
  -7   2  13        1.44       -0.56      1.24 o 
  -6   2  13      202.01      233.66      5.23 o 
  -5   2  13       77.23       90.96      2.73 o 
  -4   2  13      705.59      844.44     10.06 o 
  -3   2  13      144.14      179.42      4.62 o 
  -2   2  13       19.59       16.69      1.04 o 
  -1   2  13        1.90        2.12      0.49 o 
   0   2  13      298.85      289.41     43.01 o 
   1   2  13      504.82      467.65    112.16 o 
   2   2  13       42.16       54.07      1.64 o 
   3   2  13      484.41      600.36      8.22 o 
   4   2  13      209.32      229.99      4.79 o 
   5   2  13       34.34       40.97      1.32 o 
   6   2  13       19.25       27.02      0.88 o 
  -9   3  13      222.71      271.37      3.91 o 
  -8   3  13       17.84       21.38      1.00 o 
  -7   3  13        1.22        2.24      0.64 o 
  -6   3  13      292.04      349.88      6.09 o 
  -5   3  13      372.15      417.74      6.90 o 
  -4   3  13      501.07      552.68      8.10 o 
  -3   3  13      353.19      359.90      6.54 o 
  -2   3  13       12.51       10.25      0.96 o 
  -1   3  13       14.99       13.82      0.69 o 
   0   3  13      135.07      120.70     11.74 o 
   1   3  13      382.34      312.02     64.86 o 
   2   3  13       72.65       86.58      2.81 o 
   3   3  13       16.68       31.70      1.32 o 
   4   3  13       17.58       14.41      1.00 o 
   5   3  13       53.62       66.44      1.96 o 
  -8   4  13        9.90       13.17      0.72 o 
  -7   4  13      212.05      247.46      4.47 o 
  -6   4  13        8.79       13.93      0.92 o 
  -5   4  13        0.27        0.76      1.24 o 
  -4   4  13      129.13      144.66      4.05 o 
  -3   4  13      502.05      516.43      7.57 o 
  -2   4  13      266.87      242.81      5.28 o 
  -1   4  13      372.85      294.63     24.81 o 
   0   4  13      329.87      271.39      6.39 o 
   1   4  13       52.83       46.24      7.57 o 
   2   4  13       23.98       21.82      1.04 o 
   3   4  13       77.39       83.95      2.45 o 
   4   4  13      267.21      288.62      4.51 o 
   5   4  13        2.68        3.20      0.56 o 
  -7   5  13       53.21       70.17      1.84 o 
  -6   5  13      244.55      311.65      4.79 o 
  -5   5  13      289.67      339.66      5.40 o 
  -4   5  13        2.21        2.92      0.76 o 
  -3   5  13      343.44      331.18      5.73 o 
  -2   5  13      283.81      275.22      5.24 o 
  -1   5  13       17.37       10.36      3.60 o 
   0   5  13      129.85      119.64      5.38 o 
   1   5  13       10.78       11.70      1.10 o 
   2   5  13      124.33      103.41      2.89 o 
   3   5  13        3.05        6.64      0.64 o 
   4   5  13       48.38       53.18      1.48 o 
  -6   6  13        4.84        8.48      0.60 o 
  -5   6  13      125.17      169.73      3.21 o 
  -4   6  13       36.04       48.38      1.44 o 
  -3   6  13        2.27        2.24      0.76 o 
  -2   6  13      606.16      641.27      7.12 o 
  -1   6  13        3.92        6.25      2.48 o 
   0   6  13       95.30       91.09      7.64 o 
   1   6  13      185.22      162.60      3.90 o 
   2   6  13      109.07      101.86      2.29 o 
 -10   0  14      192.52      203.61      2.94 o 
  -9   0  14        0.18        2.24      0.48 o 
  -8   0  14      259.08      250.00      4.63 o 
  -7   0  14      124.32      106.72      2.97 o 
  -6   0  14      480.05      480.69      7.29 o 
  -5   0  14      163.59      156.95      4.22 o 
  -4   0  14       52.62       64.78      2.08 o 
  -3   0  14      257.16      266.22      5.52 o 
  -2   0  14        3.20        1.48      0.76 o 
  -1   0  14        4.06        6.96      0.84 o 
   0   0  14     1309.14     1388.95    260.18 o 
   1   0  14      795.10     1067.54     11.30 o 
   2   0  14     1779.77     2306.68     17.61 o 
   3   0  14      257.59      323.58      6.00 o 
   4   0  14      590.66      666.65      8.04 o 
   5   0  14       71.73       72.96      2.04 o 
   6   0  14       23.08       24.46      0.84 o 
  -9   1  14       13.20       14.97      0.72 o 
  -8   1  14      202.72      200.22      4.10 o 
  -7   1  14      118.42      129.37      3.65 o 
  -6   1  14        9.16       13.17      0.88 o 
  -5   1  14      702.19      751.55      9.48 o 
  -4   1  14      136.95      145.85      4.14 o 
  -3   1  14       29.90       49.49      1.48 o 
  -2   1  14       58.55       50.73      1.56 o 
  -1   1  14      115.43      126.48      3.41 o 
   0   1  14      413.06      440.89     91.01 o 
   1   1  14       24.47       27.44      6.85 o 
   2   1  14       32.10       45.77      1.52 o 
   3   1  14       26.10       37.11      1.32 o 
   4   1  14       42.75       47.66      1.36 o 
   5   1  14        7.32       11.33      0.84 o 
   6   1  14       20.31       22.50      0.80 o 
  -9   2  14        0.28        0.52      0.92 o 
  -8   2  14       28.53       29.43      1.08 o 
  -7   2  14        1.07        1.16      0.72 o 
  -6   2  14       60.96       78.54      2.32 o 
  -5   2  14      247.94      319.06      6.08 o 
  -4   2  14       44.84       58.12      1.88 o 
  -3   2  14       24.99       25.34      1.16 o 
  -2   2  14      157.06      158.70      4.34 o 
  -1   2  14      497.11      489.89     23.29 o 
   0   2  14      718.53      688.96    105.07 o 
   1   2  14       22.99       25.25      5.54 o 
   2   2  14      601.16      757.00      9.30 o 
   3   2  14     1459.61     1749.32     14.14 o 
   4   2  14       81.01       89.49      2.57 o 
   5   2  14        5.59        7.76      0.72 o 
  -9   3  14      126.48      133.87      2.57 o 
  -8   3  14        7.90        9.04      0.72 o 
  -7   3  14        0.36        1.84      0.60 o 
  -6   3  14      527.06      621.27      7.86 o 
  -5   3  14       79.67       83.83      2.49 o 
  -4   3  14      434.11      477.90      7.28 o 
  -3   3  14        1.58        2.00      0.84 o 
  -2   3  14      216.12      231.21      5.19 o 
  -1   3  14      242.54      225.09      3.56 o 
   0   3  14       94.60       87.19      4.57 o 
   1   3  14      196.92      148.88     35.74 o 
   2   3  14       18.13       23.82      1.12 o 
   3   3  14      128.97      138.26      3.57 o 
   4   3  14        5.86        5.08      0.72 o 
   5   3  14        8.62       10.13      0.64 o 
  -8   4  14       13.97       20.57      0.76 o 
  -7   4  14       54.39       72.21      2.08 o 
  -6   4  14      248.15      317.54      5.24 o 
  -5   4  14       99.22      110.99      3.33 o 
  -4   4  14        2.60        4.56      0.84 o 
  -3   4  14      724.85      801.25      9.41 o 
  -2   4  14       47.71       47.99      1.44 o 
  -1   4  14      154.47      141.72     11.03 o 
   0   4  14       92.09       82.43      6.64 o 
   1   4  14      249.74      216.63     29.90 o 
   2   4  14       16.52       19.57      1.00 o 
   3   4  14       90.23       96.14      2.73 o 
   4   4  14      419.49      432.93      5.03 o 
  -7   5  14      148.25      181.66      3.02 o 
  -6   5  14       10.81       13.37      0.80 o 
  -5   5  14        1.67        4.28      0.76 o 
  -4   5  14      173.06      195.87      4.02 o 
  -3   5  14       29.84       31.91      1.24 o 
  -2   5  14        5.74        5.68      0.76 o 
  -1   5  14       77.34       68.81      5.47 o 
   0   5  14        0.20        0.14      0.64 o 
   1   5  14      119.21      104.79      5.04 o 
   2   5  14      147.72      142.77      3.01 o 
   3   5  14       60.69       66.87      1.72 o 
  -5   6  14        2.96        1.80      0.52 o 
  -4   6  14       38.53       46.87      1.44 o 
  -3   6  14       14.11       14.81      0.84 o 
  -2   6  14      183.80      197.23      3.70 o 
  -1   6  14        8.91        8.76      1.26 o 
   0   6  14      173.85      174.70      9.17 o 
   1   6  14        1.83        2.68      0.44 o 
  -9   1  15       28.81       34.76      1.00 o 
  -8   1  15      315.62      354.08      5.21 o 
  -7   1  15      179.79      206.80      4.38 o 
  -6   1  15        2.13        5.72      0.76 o 
  -5   1  15      229.22      231.28      5.19 o 
  -4   1  15     1370.36     1475.62     13.81 o 
  -3   1  15       52.54       45.35      1.60 o 
  -2   1  15      269.54      249.44      5.44 o 
  -1   1  15      403.17      376.65      6.51 o 
   0   1  15      688.70      724.12    146.15 o 
   1   1  15       18.25       16.96      2.76 o 
   2   1  15        5.74        8.84      0.84 o 
   3   1  15       64.45       63.04      1.92 o 
   4   1  15       13.74       15.13      0.92 o 
   5   1  15        2.47        7.00      0.60 o 
  -9   2  15      221.25      269.34      3.67 o 
  -8   2  15       32.39       35.24      1.12 o 
  -7   2  15       55.51       66.07      1.96 o 
  -6   2  15      107.00      136.52      3.85 o 
  -5   2  15        1.79        3.36      0.80 o 
  -4   2  15      165.36      159.65      4.34 o 
  -3   2  15      475.00      492.41      7.49 o 
  -2   2  15      671.62      621.27      8.46 o 
  -1   2  15       20.26       17.72      3.10 o 
   0   2  15       85.10       81.59     12.21 o 
   1   2  15       64.84       58.69     13.14 o 
   2   2  15       96.45      100.87      2.93 o 
   3   2  15       47.64       56.16      1.76 o 
   4   2  15      222.69      231.79      4.07 o 
   5   2  15       58.60       54.40      1.52 o 
  -8   3  15        5.01        8.00      0.64 o 
  -7   3  15        7.63        8.40      0.72 o 
  -6   3  15       14.12       17.81      0.96 o 
  -5   3  15      117.33      124.08      3.65 o 
  -4   3  15       17.27       14.89      1.04 o 
  -3   3  15       66.06       65.08      1.96 o 
  -2   3  15      163.58      170.73      4.38 o 
  -1   3  15        5.61        6.47      0.58 o 
   0   3  15      136.61      130.16     14.41 o 
   1   3  15       58.92       54.43     14.10 o 
   2   3  15       10.68        9.93      0.84 o 
   3   3  15      140.87      150.14      3.33 o 
   4   3  15      321.92      333.18      4.40 o 
  -7   4  15       20.47       27.02      0.88 o 
  -6   4  15       14.35       20.33      0.96 o 
  -5   4  15       80.89       96.79      2.57 o 
  -4   4  15      459.19      466.96      6.60 o 
  -3   4  15       72.27       81.93      2.57 o 
  -2   4  15        3.39        4.80      0.80 o 
  -1   4  15       16.69       18.72      0.71 o 
   0   4  15        3.32        1.98      0.78 o 
   1   4  15      258.48      231.20     25.48 o 
   2   4  15      107.44      103.21      2.85 o 
   3   4  15      148.16      150.68      2.93 o 
  -6   5  15       13.10       17.73      0.76 o 
  -5   5  15       17.24       20.78      0.88 o 
  -4   5  15        0.28        0.96      1.00 o 
  -3   5  15      451.12      463.01      5.99 o 
  -2   5  15       21.71       25.78      1.04 o 
  -1   5  15      194.18      173.25      2.54 o 
   0   5  15       67.35       58.98      1.27 o 
   1   5  15      100.71       99.72      3.41 o 
   2   5  15       22.18       20.30      0.72 o 
  -3   6  15       99.79      105.50      2.33 o 
  -2   6  15       33.96       34.93      1.04 o 
  -1   6  15       46.14       49.63      2.83 o 
  -9   0  16       41.07       57.85      1.52 o 
  -8   0  16      210.33      219.51      3.82 o 
  -7   0  16      576.30      557.40      6.90 o 
  -6   0  16       16.02       18.69      1.04 o 
  -5   0  16      161.51      191.29      4.62 o 
  -4   0  16      286.13      311.26      6.00 o 
  -3   0  16      397.68      342.37      6.34 o 
  -2   0  16     1515.57     1293.68     12.74 o 
  -1   0  16     1328.61     1262.88     12.31 o 
   0   0  16       10.43       10.24      3.20 o 
   1   0  16      267.66      306.19      5.64 o 
   2   0  16      143.55      155.93      3.86 o 
   3   0  16     1014.80     1078.01      9.70 o 
   4   0  16       36.27       40.09      1.24 o 
  -9   1  16      206.81      241.85      3.38 o 
  -8   1  16       25.31       29.79      1.04 o 
  -7   1  16       10.78       13.53      0.88 o 
  -6   1  16        8.29        9.36      0.88 o 
  -5   1  16      322.13      337.37      6.01 o 
  -4   1  16      133.28      122.76      3.37 o 
  -3   1  16       37.91       37.60      1.40 o 
  -2   1  16      105.49       83.44      2.33 o 
  -1   1  16       29.00       32.35      1.40 o 
   0   1  16      313.77      310.70     58.57 o 
   1   1  16      316.22      309.04     72.97 o 
   2   1  16        1.80        3.44      0.76 o 
   3   1  16        1.14        0.40      1.28 o 
   4   1  16       63.76       61.65      1.80 o 
  -8   2  16      111.26      127.06      2.77 o 
  -7   2  16       87.67      103.11      2.85 o 
  -6   2  16      127.84      131.11      3.41 o 
  -5   2  16      197.79      225.54      4.87 o 
  -4   2  16      233.95      240.50      5.11 o 
  -3   2  16      256.61      233.86      5.15 o 
  -2   2  16       11.68       14.13      1.08 o 
  -1   2  16      542.07      520.49     48.56 o 
   0   2  16      133.29      128.11     20.05 o 
   1   2  16      463.75      403.73     74.87 o 
   2   2  16      504.73      543.27      6.81 o 
   3   2  16        8.47        8.96      0.76 o 
   4   2  16       15.57       11.97      0.72 o 
  -8   3  16      215.53      247.52      3.43 o 
  -7   3  16        1.01        2.00      0.60 o 
  -6   3  16      282.33      315.07      4.96 o 
  -5   3  16       10.95       16.65      0.96 o 
  -4   3  16       33.87       35.68      1.28 o 
  -3   3  16      455.98      434.77      6.52 o 
  -2   3  16      186.98      175.79      4.22 o 
  -1   3  16       17.09       15.37      1.08 o 
   0   3  16      497.27      465.81     59.06 o 
   1   3  16      458.86      408.44     72.77 o 
   2   3  16       57.84       64.56      2.00 o 
   3   3  16       19.46       18.50      0.80 o 
  -7   4  16        0.28        0.40      0.76 o 
  -6   4  16       10.61       13.49      0.72 o 
  -5   4  16       40.91       43.10      1.28 o 
  -4   4  16        8.70        9.76      0.80 o 
  -3   4  16      131.32      127.44      3.37 o 
  -2   4  16        1.75        1.44      0.64 o 
  -1   4  16        2.47        3.75      0.60 o 
   0   4  16        4.28        6.67      0.54 o 
   1   4  16      150.74      140.30     15.89 o 
   2   4  16       41.17       38.98      1.16 o 
  -5   5  16       80.21       91.66      2.25 o 
  -4   5  16       70.34       71.85      2.17 o 
  -3   5  16        4.79        2.44      0.64 o 
  -2   5  16        0.50        0.84      0.56 o 
  -1   5  16       80.40       78.19      1.59 o 
   0   5  16       60.35       55.81      1.15 o 
   1   5  16       19.64       16.38      0.72 o 
  -8   1  17       47.57       52.85      1.48 o 
  -7   1  17      542.09      564.22      6.38 o 
  -6   1  17      166.28      163.52      3.74 o 
  -5   1  17       70.02       73.03      2.12 o 
  -4   1  17      216.27      199.86      4.55 o 
  -3   1  17      399.21      392.10      6.30 o 
  -2   1  17        1.30       -0.08      1.56 o 
  -1   1  17      436.52      371.52      6.23 o 
   0   1  17        5.67        7.02      1.54 o 
   1   1  17      283.06      264.45     47.94 o 
   2   1  17      399.64      454.21      5.95 o 
   3   1  17      201.57      212.81      3.66 o 
  -8   2  17       20.91       18.30      0.68 o 
  -7   2  17       38.98       40.50      1.24 o 
  -6   2  17      298.26      320.17      4.88 o 
  -5   2  17       74.84       75.21      2.33 o 
  -4   2  17      132.94      104.62      2.81 o 
  -3   2  17      341.45      310.10      5.53 o 
  -2   2  17      307.60      277.14      5.24 o 
  -1   2  17       38.82       30.76      4.87 o 
   0   2  17       13.90       11.37      2.86 o 
   1   2  17      119.28       98.51     16.78 o 
   2   2  17       27.64       30.39      1.04 o 
   3   2  17        5.81        4.48      0.60 o 
  -7   3  17       14.65       17.21      0.72 o 
  -6   3  17       36.20       39.97      1.24 o 
  -5   3  17       30.85       30.87      1.08 o 
  -4   3  17        2.51        2.08      0.80 o 
  -3   3  17       97.46       96.39      2.61 o 
  -2   3  17        5.63        5.16      0.76 o 
  -1   3  17       13.12       11.82      1.34 o 
   0   3  17       17.21       18.12      2.42 o 
   1   3  17        4.10        6.06      0.84 o 
   2   3  17       15.45       16.25      0.72 o 
  -6   4  17      127.31      138.62      2.57 o 
  -5   4  17      330.83      318.82      4.36 o 
  -4   4  17       44.77       43.43      1.32 o 
  -3   4  17        9.78        6.80      0.68 o 
  -2   4  17      123.70      112.30      2.89 o 
  -1   4  17      203.30      178.47      8.01 o 
   0   4  17      286.09      246.87     18.28 o 
   1   4  17       38.12       37.35      3.61 o 
  -3   5  17        1.93        1.64      0.48 o 
  -2   5  17       65.47       55.30      1.52 o 
  -7   0  18      106.62      114.15      2.57 o 
  -6   0  18        0.20        0.60      0.56 o 
  -5   0  18       47.58       46.15      1.40 o 
  -4   0  18      464.86      406.11      5.87 o 
  -3   0  18      875.82      684.49      7.90 o 
  -2   0  18      389.24      257.26      4.81 o 
  -1   0  18      130.69      110.96      3.29 o 
   0   0  18      643.95      593.64     92.29 o 
   1   0  18      239.55      269.16      4.51 o 
   2   0  18      221.42      217.93      3.67 o 
  -7   1  18        4.60        4.88      0.56 o 
  -6   1  18      313.42      301.35      4.48 o 
  -5   1  18        1.11        0.92      0.92 o 
  -4   1  18       21.58       17.13      0.88 o 
  -3   1  18        0.45        0.60      0.68 o 
  -2   1  18      395.71      302.43      5.30 o 
  -1   1  18       29.53       23.98      1.08 o 
   0   1  18       17.62       16.18      1.46 o 
   1   1  18       22.88       26.38      4.82 o 
   2   1  18        0.12        0.96      1.00 o 
  -7   2  18       52.03       52.18      1.44 o 
  -6   2  18       11.81       13.89      0.72 o 
  -5   2  18        0.14        0.32      0.96 o 
  -4   2  18      187.37      172.63      3.66 o 
  -3   2  18      118.21      126.55      3.29 o 
  -2   2  18       77.82       57.89      1.72 o 
  -1   2  18      372.00      311.21     24.63 o 
   0   2  18      250.32      233.32     27.66 o 
   1   2  18       65.16       46.70      8.82 o 
   2   2  18       26.15       22.34      0.76 o 
  -6   3  18       63.77       61.50      1.80 o 
  -5   3  18       73.15       69.57      1.88 o 
  -4   3  18        8.45        9.24      0.72 o 
  -3   3  18      257.22      233.42      4.03 o 
  -2   3  18       98.12       85.78      2.57 o 
  -1   3  18      104.64       89.06      7.34 o 
   0   3  18       88.25       71.14      8.56 o 
   1   3  18       49.34       34.79      3.11 o 
  -4   4  18        2.27        1.40      0.48 o 
  -3   4  18       54.72       61.68      1.68 o 
  -2   4  18        6.94        5.92      0.60 o 
  -1   4  18        5.71        3.89      0.38 o 
  -6   1  19        2.61        3.08      0.48 o 
  -5   1  19        4.49        5.40      0.56 o 
  -4   1  19        5.06        5.00      0.64 o 
  -3   1  19        1.56        1.60      0.56 o 
  -2   1  19       18.06       14.69      0.80 o 
  -1   1  19       63.34       44.85      1.40 o 
   0   1  19      147.11      123.10     22.34 o 
   1   1  19        2.11        1.91      0.40 o 
  -6   2  19        6.44        7.72      0.52 o 
  -5   2  19        0.60        0.88      0.52 o 
  -4   2  19       27.64       30.79      0.96 o 
  -3   2  19       47.97       31.05      0.96 o 
  -2   2  19       16.64       11.97      0.72 o 
  -1   2  19       11.59        8.90      0.58 o 
   0   2  19        3.01        3.68      0.37 o 
  -4   3  19        1.19        0.60      0.48 o 
  -3   3  19        2.51        2.28      0.52 o 
  -2   3  19      139.94      127.32      2.65 o 
  -1   3  19       31.35       21.01      0.98 o 
  -5   0  20        4.46        4.40      0.52 o 
  -4   0  20      170.33      139.73      2.78 o 
  -3   0  20       11.13       13.37      0.72 o 
  -2   0  20       91.94       82.98      2.25 o 
  -1   0  20       46.90       28.65      0.88 o 
  -5   1  20      126.88      108.45      2.33 o 
  -4   1  20       13.44       11.17      0.68 o 
  -3   1  20       26.88       23.03      0.80 o 
  -2   1  20        2.05        1.96      0.52 o 
  -1   1  20      128.99       90.48      2.25 o 
  -3   2  20        0.18        0.52      0.72 o 
  -2   2  20      181.77      111.83      2.50 o 
                                                 
